# Supplementary material for: SNPs in Mammary Gland Epithelial Cells Unraveling Potential Difference in Milk Production Between Jersey and Kashmiri Cattle Using RNA Sequencing
Source: Front Genet. 2021 Aug 3;12:666015. doi: 10.3389/fgene.2021.666015 (PMC8369411; doi:10.3389/fgene.2021.666015)
Supplement: Supplementary file 7 [file Table_5.xlsx]

## Sheet: SNPs
Chr	Position	Ref	Mutated	Type	Impact	GeneSymbol	GeneID	Transcript	Type	Var
1	1974723	T	A	stop_gained	HIGH	SON	ENSBTAG00000008482	ENSBTAT00000074871.1	protein_coding	c.5593A>T
1	95406386	A	T	splice_donor_variant&intron_variant	HIGH	FNDC3B	ENSBTAG00000019376	ENSBTAT00000025816.6	protein_coding	c.111+2T>A
1	3218939	G	T	splice_donor_variant&intron_variant	HIGH	MIS18A	ENSBTAG00000016619	ENSBTAT00000022106.5	protein_coding	c.530+1G>T
1	119133370	C	T	stop_gained	HIGH	HLTF	ENSBTAG00000019704	ENSBTAT00000034508.5	protein_coding	c.2851C>T
1	80043539	C	T	stop_gained	HIGH	MASP1	ENSBTAG00000012467	ENSBTAT00000016545.6	protein_coding	c.970C>T
1	22655360	G	A	splice_acceptor_variant&intron_variant	HIGH	SAMSN1	ENSBTAG00000002623	ENSBTAT00000003394.5	protein_coding	c.410-1G>A
1	54227024	C	T	stop_gained	HIGH	ENSBTAG00000022275	ENSBTAG00000022275	ENSBTAT00000020266.6	protein_coding	c.626G>A
1	58158077	G	A	stop_gained	HIGH	SPICE1	ENSBTAG00000013937	ENSBTAT00000057527.3	protein_coding	c.1228C>T
1	82880820	C	G	splice_donor_variant&intron_variant	HIGH	PSMD2	ENSBTAG00000005660	ENSBTAT00000007436.6	protein_coding	c.2034+1G>C
1	7154225	C	T	splice_donor_variant&intron_variant	HIGH	USP16	ENSBTAG00000020122	ENSBTAT00000087113.1	protein_coding	c.-42+1G>A
1	118325825	C	A	splice_donor_variant&intron_variant	HIGH	RNF13	ENSBTAG00000011147	ENSBTAT00000014803.5	protein_coding	c.114+1G>T
2	130310560	C	A	stop_gained	HIGH	ZBTB40	ENSBTAG00000016448	ENSBTAT00000021869.6	protein_coding	c.2485G>T
2	84019477	A	C	splice_donor_variant&intron_variant	HIGH	ENSBTAG00000009976	ENSBTAG00000009976	ENSBTAT00000013153.5	protein_coding	c.587+2T>G
2	103381229	G	C	stop_gained	HIGH	FN1	ENSBTAG00000008300	ENSBTAT00000010925.6	protein_coding	c.5361C>G
2	103335850	C	T	stop_gained	HIGH	ATIC	ENSBTAG00000019274	ENSBTAT00000025662.6	protein_coding	c.607C>T
2	124851276	C	T	stop_gained	HIGH	ENSBTAG00000048228	ENSBTAG00000048228	ENSBTAT00000066135.2	protein_coding	c.328C>T
2	4300437	G	T	stop_gained	HIGH	UGGT1	ENSBTAG00000005444	ENSBTAT00000007163.6	protein_coding	c.4221C>A
2	135881481	C	T	stop_gained	HIGH	CPLANE2	ENSBTAG00000014221	ENSBTAT00000018903.6	protein_coding	c.1297C>T
2	26649634	G	A	stop_gained	HIGH	PPIG	ENSBTAG00000027789	ENSBTAT00000040072.5	protein_coding	c.1099C>T
2	79576296	G	T	stop_gained	HIGH	STAT4	ENSBTAG00000046699	ENSBTAT00000030584.5	protein_coding	c.2040C>A
2	89018292	C	T	stop_gained	HIGH	SPATS2L	ENSBTAG00000016092	ENSBTAT00000071494.1	protein_coding	c.1183C>T
2	62322846	G	A	stop_gained	HIGH	CCNT2	ENSBTAG00000014158	ENSBTAT00000074231.1	protein_coding	c.2197C>T
2	13584104	G	T	stop_gained	HIGH	NCKAP1	ENSBTAG00000033662	ENSBTAT00000071320.1	protein_coding	c.1039G>T
2	65564409	G	T	splice_acceptor_variant&intron_variant	HIGH	ACTR3	ENSBTAG00000003401	ENSBTAT00000085001.1	protein_coding	c.1147-1G>T
2	120853921	A	C	splice_acceptor_variant&intron_variant	HIGH	YARS1	ENSBTAG00000018065	ENSBTAT00000024051.4	protein_coding	c.58-2A>C
2	120853922	G	T	splice_acceptor_variant&intron_variant	HIGH	YARS1	ENSBTAG00000018065	ENSBTAT00000024051.4	protein_coding	c.58-1G>T
2	89007651	T	C	splice_donor_variant&intron_variant	HIGH	SPATS2L	ENSBTAG00000016092	ENSBTAT00000071494.1	protein_coding	c.1003+2T>C
3	18883513	T	A	stop_gained	HIGH	ENSBTAG00000051270	ENSBTAG00000051270	ENSBTAT00000068710.1	protein_coding	c.16A>T
3	116987540	C	A	stop_gained	HIGH	MLPH	ENSBTAG00000000634	ENSBTAT00000000837.6	protein_coding	c.882C>A
3	19641807	A	C	splice_acceptor_variant&intron_variant	HIGH	TMOD4	ENSBTAG00000018071	ENSBTAT00000046331.2	protein_coding	c.1016-2A>C
3	19641808	G	T	splice_acceptor_variant&intron_variant	HIGH	TMOD4	ENSBTAG00000018071	ENSBTAT00000046331.2	protein_coding	c.1016-1G>T
3	91697226	G	T	splice_donor_variant&intron_variant	HIGH	ACOT11	ENSBTAG00000039686	ENSBTAT00000061631.3	protein_coding	c.1088+2C>A
3	54768831	C	T	stop_gained	HIGH	ENSBTAG00000038233	ENSBTAG00000038233	ENSBTAT00000033527.4	protein_coding	c.502C>T
3	15602901	C	T	stop_gained	HIGH	FLAD1	ENSBTAG00000000186	ENSBTAT00000081315.1	protein_coding	c.1503G>A
3	120746119	C	T	stop_gained	HIGH	ING5	ENSBTAG00000009123	ENSBTAT00000012025.6	protein_coding	c.97C>T
3	93033592	G	A	stop_gained	HIGH	CPT2	ENSBTAG00000014649	ENSBTAT00000019505.4	protein_coding	c.1660C>T
3	102633080	C	T	stop_gained	HIGH	ELOVL1	ENSBTAG00000016899	ENSBTAT00000071105.1	protein_coding	c.415C>T
3	29392220	C	T	stop_gained	HIGH	OLFML3	ENSBTAG00000011327	ENSBTAT00000015056.4	protein_coding	c.1151G>A
3	110669110	C	A	stop_gained	HIGH	ZMYM6	ENSBTAG00000021948	ENSBTAT00000070872.1	protein_coding	c.800C>A
3	119952348	A	C	splice_donor_variant&intron_variant	HIGH	ENSBTAG00000050807	ENSBTAG00000050807	ENSBTAT00000080479.1	pseudogene	n.316+2T>G
3	2061253	T	C	splice_acceptor_variant&intron_variant	HIGH	POGK	ENSBTAG00000010775	ENSBTAT00000067761.1	protein_coding	c.359-2A>G
3	8814759	G	A	stop_gained	HIGH	ENSBTAG00000010458	ENSBTAG00000010458	ENSBTAT00000075653.1	protein_coding	c.1014G>A
3	11607563	T	C	splice_acceptor_variant&intron_variant	HIGH	CD1E	ENSBTAG00000009421	ENSBTAT00000038392.3	protein_coding	c.926-2A>G
3	14931309	T	G	stop_gained	HIGH	ENSBTAG00000045596	ENSBTAG00000045596	ENSBTAT00000065433.2	protein_coding	c.983T>G
3	110595530	G	A	stop_gained	HIGH	ZMYM1	ENSBTAG00000006555	ENSBTAT00000075805.1	protein_coding	c.1513C>T
3	14485416	T	C	start_lost	HIGH	TSACC	ENSBTAG00000049722	ENSBTAT00000069121.1	protein_coding	c.1A>G
3	120433850	C	A	splice_donor_variant&intron_variant	HIGH	HDLBP	ENSBTAG00000004315	ENSBTAT00000005656.6	protein_coding	c.2019+1G>T
3	12937501	T	C	splice_acceptor_variant&intron_variant	HIGH	ENSBTAG00000053098	ENSBTAG00000053098	ENSBTAT00000072380.1	protein_coding	c.988-2A>G
3	119428484	G	C	splice_acceptor_variant&intron_variant	HIGH	CSF2RA	ENSBTAG00000045948	ENSBTAT00000066197.2	protein_coding	c.330-1G>C
3	26150914	C	T	splice_donor_variant&intron_variant	HIGH	TTF2	ENSBTAG00000015392	ENSBTAT00000068846.1	protein_coding	c.2055+1G>A
3	19946795	A	G	splice_acceptor_variant&intron_variant	HIGH	ARNT	ENSBTAG00000021037	ENSBTAT00000077897.1	protein_coding	c.1703-2A>G
3	89224532	G	A	stop_gained	HIGH	C8A	ENSBTAG00000003774	ENSBTAT00000004913.5	protein_coding	c.1420C>T
3	19450891	T	G	splice_donor_variant&intron_variant	HIGH	SELENBP1	ENSBTAG00000008091	ENSBTAT00000066622.1	protein_coding	c.1271+2T>G
3	82015104	A	G	splice_donor_variant&intron_variant	HIGH	EFCAB7	ENSBTAG00000002600	ENSBTAT00000003365.6	protein_coding	c.1348+2T>C
3	106993639	T	A	stop_gained	HIGH	ENSBTAG00000053378	ENSBTAG00000053378	ENSBTAT00000082688.1	protein_coding	c.258T>A
4	82544370	T	A,C	stop_gained	HIGH	ENSBTAG00000000144	ENSBTAG00000000144	ENSBTAT00000038934.5	protein_coding	c.353T>A
4	69739855	A	C	splice_acceptor_variant&intron_variant	HIGH	HNRNPA2B1	ENSBTAG00000005726	ENSBTAT00000007527.4	protein_coding	c.659-2A>C
4	106082300	T	C	splice_donor_variant&intron_variant	HIGH	ENSBTAG00000034609	ENSBTAG00000034609	ENSBTAT00000028729.6	protein_coding	c.43+2T>C
4	69739212	T	C	splice_donor_variant&intron_variant	HIGH	HNRNPA2B1	ENSBTAG00000005726	ENSBTAT00000007527.4	protein_coding	c.577+2T>C
4	74575092	G	T	splice_donor_variant&intron_variant	HIGH	HUS1	ENSBTAG00000013226	ENSBTAT00000017599.5	protein_coding	c.180+1G>T
4	112940896	C	T	stop_gained	HIGH	ENSBTAG00000039588	ENSBTAG00000039588	ENSBTAT00000067407.1	protein_coding	c.687G>A
4	82693402	G	T	splice_donor_variant&intron_variant	HIGH	ENSBTAG00000055254	ENSBTAG00000055254	ENSBTAT00000013603.6	protein_coding	c.349+1G>T
4	114320356	A	G	start_lost	HIGH	PRKAG2	ENSBTAG00000002917	ENSBTAT00000003789.5	protein_coding	c.2T>C
4	89163175	C	A	splice_acceptor_variant&intron_variant	HIGH	POT1	ENSBTAG00000013180	ENSBTAT00000017541.6	protein_coding	c.10-1G>T
4	93691864	G	A	stop_gained	HIGH	UBE2H	ENSBTAG00000000911	ENSBTAT00000001205.4	protein_coding	c.124C>T
4	102679149	G	A	stop_gained	HIGH	ZC3HAV1	ENSBTAG00000021617	ENSBTAT00000028806.5	protein_coding	c.1342C>T
4	36630520	C	T	stop_gained	HIGH	SEMA3A	ENSBTAG00000018133	ENSBTAT00000024139.6	protein_coding	c.2206C>T
4	68366211	C	T	splice_acceptor_variant&intron_variant	HIGH	TAX1BP1	ENSBTAG00000019020	ENSBTAT00000033663.4	protein_coding	c.853-1G>A
4	40387637	C	A	splice_donor_variant&intron_variant	HIGH	CD36	ENSBTAG00000017866	ENSBTAT00000023750.6	protein_coding	c.1199+1G>T
4	25293210	T	A	splice_acceptor_variant&intron_variant	HIGH	AGR2	ENSBTAG00000024406	ENSBTAT00000033841.5	protein_coding	c.395-2A>T
4	82534394	T	G	splice_donor_variant&intron_variant	HIGH	ENSBTAG00000000144	ENSBTAG00000000144	ENSBTAT00000052624.3	protein_coding	c.356+2T>G
4	32436905	C	G	stop_lost&splice_region_variant	HIGH	ENSBTAG00000015666	ENSBTAG00000015666	ENSBTAT00000066889.1	protein_coding	c.3947G>C
5	114623343	G	A	splice_donor_variant&intron_variant	HIGH	ENSBTAG00000045746	ENSBTAG00000045746	ENSBTAT00000066219.2	protein_coding	c.486+1G>A
5	114623344	T	A	splice_donor_variant&intron_variant	HIGH	ENSBTAG00000045746	ENSBTAG00000045746	ENSBTAT00000066219.2	protein_coding	c.486+2T>A
5	112611554	C	A	stop_gained	HIGH	ACO2	ENSBTAG00000006429	ENSBTAT00000008431.5	protein_coding	c.1259C>A
5	106836421	G	A	stop_gained	HIGH	ENSBTAG00000052603	ENSBTAG00000052603	ENSBTAT00000079505.1	protein_coding	c.1207C>T
5	101002849	G	A	stop_gained	HIGH	PHC1	ENSBTAG00000018205	ENSBTAT00000024230.6	protein_coding	c.1813C>T
5	85167044	G	C	splice_acceptor_variant&intron_variant	HIGH	BCAT1	ENSBTAG00000013825	ENSBTAT00000087140.1	protein_coding	c.1143-1G>C
5	103882349	A	C	splice_donor_variant&intron_variant	HIGH	NCAPD2	ENSBTAG00000014730	ENSBTAT00000019603.5	protein_coding	c.2374+2T>G
5	102132320	C	T	stop_gained	HIGH	ENSBTAG00000048875	ENSBTAG00000048875	ENSBTAT00000069142.1	protein_coding	c.2608C>T
5	115731698	G	T	stop_lost	HIGH	FAM118A	ENSBTAG00000010590	ENSBTAT00000075064.1	protein_coding	c.1073G>T
5	119303941	C	T	splice_donor_variant&intron_variant	HIGH	ALG12	ENSBTAG00000046173	ENSBTAT00000064352.2	protein_coding	c.1244+1G>A
5	113436289	C	T	splice_acceptor_variant&intron_variant	HIGH	RRP7A	ENSBTAG00000016510	ENSBTAT00000021948.6	protein_coding	c.465-1G>A
5	57355782	G	A	stop_gained	HIGH	DGKA	ENSBTAG00000004018	ENSBTAT00000038186.4	protein_coding	c.1492C>T
5	32478587	G	A	stop_gained	HIGH	HDAC7	ENSBTAG00000026819	ENSBTAT00000084577.1	protein_coding	c.51G>A
5	49279634	T	A	stop_gained	HIGH	TBK1	ENSBTAG00000017401	ENSBTAT00000023134.6	protein_coding	c.1819A>T
5	56720292	C	A	splice_acceptor_variant&intron_variant	HIGH	PRIM1	ENSBTAG00000044000	ENSBTAT00000075883.1	protein_coding	c.749-1C>A
5	74357068	C	T	stop_gained	HIGH	ENSBTAG00000052884	ENSBTAG00000052884	ENSBTAT00000072231.1	protein_coding	c.994C>T
5	55987506	G	T	splice_donor_variant&intron_variant	HIGH	ARHGAP9	ENSBTAG00000018403	ENSBTAT00000068575.1	protein_coding	c.782+1G>T
5	101918573	G	A	stop_gained	HIGH	ENSBTAG00000053486	ENSBTAG00000053486	ENSBTAT00000075610.1	protein_coding	c.807G>A
5	24910689	A	C	splice_donor_variant&intron_variant	HIGH	VEZT	ENSBTAG00000014044	ENSBTAT00000018670.5	protein_coding	c.977+1A>C
5	24910690	T	C	splice_donor_variant&intron_variant	HIGH	VEZT	ENSBTAG00000014044	ENSBTAT00000018670.5	protein_coding	c.977+2T>C
5	31935713	T	C	splice_donor_variant&intron_variant	HIGH	ZNF641	ENSBTAG00000016496	ENSBTAT00000021929.5	protein_coding	c.406+2T>C
5	60311865	A	G	splice_donor_variant&intron_variant	HIGH	LTA4H	ENSBTAG00000016415	ENSBTAT00000021833.6	protein_coding	c.1434+2T>C
5	102063276	G	T	splice_donor_variant&intron_variant	HIGH	WC-7	ENSBTAG00000051330	ENSBTAT00000076689.1	protein_coding	c.3946+1G>T
5	102263314	G	A	stop_gained	HIGH	WC1-12	ENSBTAG00000052355	ENSBTAT00000056482.3	protein_coding	c.3690G>A
5	102263276	C	T	stop_gained	HIGH	WC1-12	ENSBTAG00000052355	ENSBTAT00000056482.3	protein_coding	c.3652C>T
5	74908519	T	G	splice_acceptor_variant&intron_variant	HIGH	FOXRED2	ENSBTAG00000000015	ENSBTAT00000000015.6	protein_coding	c.1643-2A>C
5	112465416	T	C	splice_donor_variant&intron_variant	HIGH	ZC3H7B	ENSBTAG00000002782	ENSBTAT00000003608.5	protein_coding	c.525+2T>C
6	58467494	G	A	stop_gained	HIGH	RFC1	ENSBTAG00000014515	ENSBTAT00000083540.1	protein_coding	c.199C>T
6	115810915	T	G	splice_donor_variant&intron_variant	HIGH	MFSD10	ENSBTAG00000021130	ENSBTAT00000028155.5	protein_coding	c.*44+2T>G
6	46454822	C	T	stop_gained	HIGH	STIM2	ENSBTAG00000019353	ENSBTAT00000047170.4	protein_coding	c.2392C>T
6	72358679	A	T	stop_gained	HIGH	NOA1A	ENSBTAG00000019362	ENSBTAT00000025792.5	protein_coding	c.1400T>A
6	98060326	T	A	stop_gained	HIGH	ENSBTAG00000046700	ENSBTAG00000046700	ENSBTAT00000066034.2	protein_coding	c.637A>T
6	85454741	A	T	splice_donor_variant&intron_variant	HIGH	CSN2	ENSBTAG00000002632	ENSBTAT00000003409.6	protein_coding	c.210+2T>A
6	30315543	C	T	splice_donor_variant&intron_variant	HIGH	SMARCAD1	ENSBTAG00000017061	ENSBTAT00000047936.4	protein_coding	c.2298+2G>A
7	4340463	T	A	stop_gained	HIGH	UPF1	ENSBTAG00000020922	ENSBTAT00000027868.6	protein_coding	c.2704A>T
7	16969112	A	C	splice_acceptor_variant&intron_variant	HIGH	RPS28	ENSBTAG00000002468	ENSBTAT00000003201.4	protein_coding	c.*12-2A>C
7	15896910	A	C	splice_donor_variant&intron_variant	HIGH	ELOF1	ENSBTAG00000038151	ENSBTAT00000052334.3	protein_coding	c.187+2T>G
7	5575428	G	C	stop_gained	HIGH	NIBAN3	ENSBTAG00000018946	ENSBTAT00000025214.5	protein_coding	c.1224C>G
7	38578370	T	G	start_lost	HIGH	FGFR4	ENSBTAG00000010543	ENSBTAT00000013942.6	protein_coding	c.2T>G
7	87036827	A	G	stop_lost&splice_region_variant	HIGH	RASA1	ENSBTAG00000009565	ENSBTAT00000073443.1	protein_coding	c.3110A>G
7	16969113	G	T	splice_acceptor_variant&intron_variant	HIGH	RPS28	ENSBTAG00000002468	ENSBTAT00000003201.4	protein_coding	c.*12-1G>T
7	16625773	G	T	stop_gained	HIGH	EVI5L	ENSBTAG00000004294	ENSBTAT00000052616.3	protein_coding	c.739G>T
7	22397736	T	C	start_lost	HIGH	ENSBTAG00000050573	ENSBTAG00000050573	ENSBTAT00000083415.1	protein_coding	c.1A>G
7	43207730	T	A	splice_donor_variant&intron_variant	HIGH	BSG	ENSBTAG00000016648	ENSBTAT00000040082.5	protein_coding	c.893+2T>A
7	11317620	C	T	splice_donor_variant&intron_variant	HIGH	PKN1	ENSBTAG00000017037	ENSBTAT00000022652.6	protein_coding	c.1204+1G>A
7	7701687	C	T	stop_gained	HIGH	RASAL3	ENSBTAG00000011602	ENSBTAT00000015416.5	protein_coding	c.2455C>T
7	44156754	G	A	stop_gained	HIGH	REXO1	ENSBTAG00000020232	ENSBTAT00000086146.1	protein_coding	c.1936C>T
7	16676651	C	T	stop_gained	HIGH	SNAPC2	ENSBTAG00000014926	ENSBTAT00000035974.3	protein_coding	c.22C>T
7	14849607	T	A	splice_acceptor_variant&intron_variant	HIGH	RAVER1	ENSBTAG00000015721	ENSBTAT00000072126.1	protein_coding	c.1550-2A>T
7	62454274	G	A	stop_gained	HIGH	CCDC69	ENSBTAG00000002834	ENSBTAT00000042846.4	protein_coding	c.67C>T
7	50661915	C	A	stop_gained	HIGH	MZB1	ENSBTAG00000038337	ENSBTAT00000057188.2	protein_coding	c.307G>T
7	39014868	C	A	splice_acceptor_variant&intron_variant	HIGH	DDX41	ENSBTAG00000015187	ENSBTAT00000043510.2	protein_coding	c.645-1G>T
7	20346465	T	C	start_lost	HIGH	ENSBTAG00000053812	ENSBTAG00000053812	ENSBTAT00000080258.1	protein_coding	c.1A>G
7	15608359	G	A	stop_gained	HIGH	KANK2	ENSBTAG00000009568	ENSBTAT00000012586.5	protein_coding	c.2179C>T
7	6494631	T	C	splice_donor_variant&intron_variant	HIGH	CHERP	ENSBTAG00000005289	ENSBTAT00000006959.6	protein_coding	c.2114+2T>C
7	80490004	G	A	splice_donor_variant&intron_variant	HIGH	WWC1	ENSBTAG00000013880	ENSBTAT00000019472.6	protein_coding	c.3090+1G>A
8	23325449	C	A	stop_gained	HIGH	ENSBTAG00000052820	ENSBTAG00000052820	ENSBTAT00000078612.1	protein_coding	c.179C>A
8	1607902	C	T	stop_gained	HIGH	CLCN3	ENSBTAG00000020130	ENSBTAT00000081712.1	protein_coding	c.283C>T
8	11189445	T	C	splice_donor_variant&intron_variant	HIGH	CLU	ENSBTAG00000005574	ENSBTAT00000007324.5	protein_coding	c.910+2T>C
8	103591465	C	T	splice_donor_variant&intron_variant	HIGH	AKNA	ENSBTAG00000017306	ENSBTAT00000023012.6	protein_coding	c.1416+1G>A
8	39864866	G	A	stop_gained	HIGH	PLPP6	ENSBTAG00000011050	ENSBTAT00000014674.6	protein_coding	c.13C>T
8	26911798	T	A	stop_gained	HIGH	CNTLN	ENSBTAG00000001847	ENSBTAT00000081095.1	protein_coding	c.3865A>T
8	1928450	A	T	stop_gained	HIGH	AADAT	ENSBTAG00000050967	ENSBTAT00000085694.1	protein_coding	c.1274T>A
8	17078707	G	A	stop_gained	HIGH	TEK	ENSBTAG00000020148	ENSBTAT00000026836.6	protein_coding	c.1552C>T
8	98516259	A	C	splice_donor_variant&intron_variant	HIGH	ELP1	ENSBTAG00000004991	ENSBTAT00000082820.1	protein_coding	c.964+2T>G
8	1655030	T	C	start_lost	HIGH	HPF1	ENSBTAG00000020132	ENSBTAT00000086420.1	protein_coding	c.1A>G
8	76081476	G	A	stop_gained	HIGH	CCL21	ENSBTAG00000010161	ENSBTAT00000033670.3	protein_coding	c.91C>T
9	34139030	T	C	splice_acceptor_variant&intron_variant	HIGH	RWDD1	ENSBTAG00000009689	ENSBTAT00000012779.6	protein_coding	c.548-2A>G
9	86891670	C	T	splice_acceptor_variant&intron_variant	HIGH	ENSBTAG00000050728	ENSBTAG00000050728	ENSBTAT00000038502.5	protein_coding	c.746-1G>A
9	104111165	G	A	stop_gained	HIGH	PDCD2	ENSBTAG00000011179	ENSBTAT00000014845.3	protein_coding	c.1012C>T
9	40682349	C	A	stop_gained	HIGH	ZBTB24	ENSBTAG00000010113	ENSBTAT00000013338.5	protein_coding	c.765C>A
9	9643469	G	A	stop_gained	HIGH	FAM135A	ENSBTAG00000002171	ENSBTAT00000084600.1	protein_coding	c.3662G>A
9	84725591	T	C	splice_acceptor_variant&intron_variant	HIGH	ENSBTAG00000038112	ENSBTAG00000038112	ENSBTAT00000055373.3	protein_coding	c.74-2A>G
9	12765955	C	G	splice_donor_variant&intron_variant	HIGH	OOEP	ENSBTAG00000019600	ENSBTAT00000026114.5	protein_coding	c.343+1G>C
10	23772911	G	A	stop_gained	HIGH	ENSBTAG00000052314	ENSBTAG00000052314	ENSBTAT00000066985.1	protein_coding	c.58C>T
10	34174728	T	A	stop_gained	HIGH	RASGRP1	ENSBTAG00000021872	ENSBTAT00000029159.6	protein_coding	c.67A>T
10	1765765	C	G	stop_gained	HIGH	EPB41L4A	ENSBTAG00000014750	ENSBTAT00000086666.1	protein_coding	c.1091C>G
10	100559363	C	G	stop_gained	HIGH	TTC8	ENSBTAG00000030432	ENSBTAT00000042964.4	protein_coding	c.1331C>G
10	25262486	C	T	splice_acceptor_variant&intron_variant	HIGH	ENSBTAG00000049741	ENSBTAG00000049741	ENSBTAT00000068079.1	protein_coding	c.53-1G>A
10	26869229	C	T	splice_donor_variant&intron_variant	HIGH	ENSBTAG00000054963	ENSBTAG00000054963	ENSBTAT00000081729.1	protein_coding	c.144+2C>T
10	13243312	C	T	start_lost	HIGH	TIPIN	ENSBTAG00000000372	ENSBTAT00000000482.6	protein_coding	c.3G>A
10	21384522	A	T	stop_gained	HIGH	AP1G2	ENSBTAG00000007099	ENSBTAT00000055864.2	protein_coding	c.1300A>T
10	10374319	A	G	splice_acceptor_variant&intron_variant	HIGH	JMY	ENSBTAG00000025856	ENSBTAT00000061226.3	protein_coding	c.2457-2A>G
10	58428133	T	C	splice_donor_variant&intron_variant	HIGH	LEO1	ENSBTAG00000013830	ENSBTAT00000018400.5	protein_coding	c.1747+2T>C
10	72500696	T	C	start_lost	HIGH	PPM1A	ENSBTAG00000018127	ENSBTAT00000024128.4	protein_coding	c.2T>C
10	12751912	G	A	splice_acceptor_variant&intron_variant	HIGH	RAB11A	ENSBTAG00000018959	ENSBTAT00000025235.4	protein_coding	c.431-1G>A
10	1769935	A	G	splice_acceptor_variant&intron_variant	HIGH	EPB41L4A	ENSBTAG00000014750	ENSBTAT00000019627.6	protein_coding	c.1158-2A>G
10	22356934	G	A	stop_gained	HIGH	ENSBTAG00000055197	ENSBTAG00000055197	ENSBTAT00000067792.1	protein_coding	c.52C>T
10	51780923	T	G	splice_acceptor_variant&intron_variant	HIGH	ENSBTAG00000049039	ENSBTAG00000049039	ENSBTAT00000087093.1	protein_coding	c.472-2A>C
10	88534824	C	T	stop_gained	HIGH	GSTZ1	ENSBTAG00000002706	ENSBTAT00000075831.1	protein_coding	c.1270C>T
10	37217523	G	A	splice_donor_variant&intron_variant	HIGH	MAPKBP1	ENSBTAG00000015142	ENSBTAT00000032090.5	protein_coding	c.3613+1G>A
10	7581959	T	G	start_lost	HIGH	ENSBTAG00000052974	ENSBTAG00000052974	ENSBTAT00000068654.1	protein_coding	c.2T>G
11	104177764	G	A	stop_gained	HIGH	ABO	ENSBTAG00000012525	ENSBTAT00000081124.1	protein_coding	c.1123C>T
11	94935072	A	C	stop_lost&splice_region_variant	HIGH	ENSBTAG00000023860	ENSBTAG00000023860	ENSBTAT00000027932.6	protein_coding	c.501A>C
11	106060556	C	T	splice_donor_variant&intron_variant	HIGH	ABCA2	ENSBTAG00000047254	ENSBTAT00000065373.2	pseudogene	n.418+1G>A
11	19453128	C	T	splice_donor_variant&intron_variant	HIGH	HEATR5B	ENSBTAG00000014310	ENSBTAT00000080636.1	protein_coding	c.5281+1G>A
11	2804524	C	T	stop_gained	HIGH	ANKRD23	ENSBTAG00000010849	ENSBTAT00000079307.1	protein_coding	c.285G>A
11	103703912	G	T	stop_gained	HIGH	QSOX2	ENSBTAG00000011129	ENSBTAT00000042859.4	protein_coding	c.789C>A
11	14571959	T	C,A	stop_lost&splice_region_variant	HIGH	ENSBTAG00000033887	ENSBTAG00000033887	ENSBTAT00000048087.3	protein_coding	c.313T>A
11	29414989	A	T	stop_gained	HIGH	TTC7A	ENSBTAG00000032558	ENSBTAT00000046196.3	protein_coding	c.340A>T
11	74433365	C	T	stop_gained	HIGH	PTRHD1	ENSBTAG00000015012	ENSBTAT00000019984.3	protein_coding	c.148C>T
11	4525282	C	T	stop_gained&splice_region_variant	HIGH	EIF5B	ENSBTAG00000034255	ENSBTAT00000034635.5	protein_coding	c.2398C>T
11	48301717	C	T	stop_gained	HIGH	RNF103	ENSBTAG00000020947	ENSBTAT00000027899.6	protein_coding	c.2029C>T
11	2801407	C	T	stop_gained	HIGH	ANKRD23	ENSBTAG00000010849	ENSBTAT00000079307.1	protein_coding	c.1194G>A
11	106508763	T	C	splice_acceptor_variant&intron_variant	HIGH	PNPLA7	ENSBTAG00000012126	ENSBTAT00000085505.1	protein_coding	c.604-2A>G
11	104552024	G	T	stop_gained	HIGH	SARDH	ENSBTAG00000004510	ENSBTAT00000075705.1	protein_coding	c.1722C>A
11	10860614	G	T	splice_donor_variant&intron_variant	HIGH	DUSP11	ENSBTAG00000033255	ENSBTAT00000047256.3	protein_coding	c.617+1G>T
12	21367333	T	C	splice_acceptor_variant&intron_variant	HIGH	ATP7B	ENSBTAG00000010353	ENSBTAT00000072715.1	protein_coding	c.1466-2A>G
12	16231986	T	C	stop_lost&splice_region_variant	HIGH	ENSBTAG00000053178	ENSBTAG00000053178	ENSBTAT00000085433.1	protein_coding	c.163T>C
12	50607273	A	G	start_lost	HIGH	UCHL3	ENSBTAG00000008024	ENSBTAT00000035577.5	protein_coding	c.1A>G
12	19055763	C	T	stop_gained	HIGH	PHF11	ENSBTAG00000013159	ENSBTAT00000084783.1	protein_coding	c.37C>T
12	78876604	A	T	stop_gained	HIGH	TPP2	ENSBTAG00000020389	ENSBTAT00000070449.1	protein_coding	c.658A>T
12	52274204	G	A	stop_gained	HIGH	MYCBP2	ENSBTAG00000018851	ENSBTAT00000025100.6	protein_coding	c.4243C>T
12	82263201	G	T	stop_gained	HIGH	EFNB2	ENSBTAG00000016991	ENSBTAT00000035350.5	protein_coding	c.153C>A
12	18828822	G	A	stop_gained	HIGH	FNDC3A	ENSBTAG00000020681	ENSBTAT00000086382.1	protein_coding	c.2454G>A
12	15475352	A	G	splice_donor_variant&intron_variant	HIGH	TPT1	ENSBTAG00000010156	ENSBTAT00000013402.5	protein_coding	c.243+2T>C
12	17889599	G	A	stop_gained	HIGH	NUDT15	ENSBTAG00000019501	ENSBTAT00000025978.4	protein_coding	c.374G>A
12	15475353	C	A,T	splice_donor_variant&intron_variant	HIGH	TPT1	ENSBTAG00000010156	ENSBTAT00000013402.5	protein_coding	c.243+1G>T
12	75445149	T	C	splice_donor_variant&intron_variant	HIGH	FARP1	ENSBTAG00000000146	ENSBTAT00000000167.6	protein_coding	c.2280+2T>C
12	23211357	C	T	splice_acceptor_variant&intron_variant	HIGH	NHLRC3	ENSBTAG00000010951	ENSBTAT00000014541.6	protein_coding	c.1026-1G>A
12	51821835	G	C	splice_acceptor_variant&intron_variant	HIGH	ENSBTAG00000053180	ENSBTAG00000053180	ENSBTAT00000073328.1	pseudogene	n.240-1G>C
12	75041708	A	T	splice_acceptor_variant&intron_variant	HIGH	IPO5	ENSBTAG00000039374	ENSBTAT00000067996.1	protein_coding	c.468-2A>T
13	30918761	G	A	splice_donor_variant&intron_variant	HIGH	PTER	ENSBTAG00000016676	ENSBTAT00000078923.1	protein_coding	c.-267+1G>A
13	57366101	G	A	stop_gained	HIGH	TUBB1	ENSBTAG00000018785	ENSBTAT00000072363.1	protein_coding	c.988C>T
13	60714400	T	A	stop_gained	HIGH	ZCCHC3	ENSBTAG00000002116	ENSBTAT00000002733.5	protein_coding	c.1105A>T
13	66463674	T	C	splice_donor_variant&intron_variant	HIGH	ENSBTAG00000052053	ENSBTAG00000052053	ENSBTAT00000069162.1	protein_coding	c.63+1T>C
13	5466405	T	C	start_lost	HIGH	BTBD3	ENSBTAG00000048432	ENSBTAT00000070199.1	protein_coding	c.2T>C
13	76859351	C	G	splice_donor_variant&intron_variant	HIGH	PREX1	ENSBTAG00000015609	ENSBTAT00000043215.4	protein_coding	c.3586+1G>C
13	61455489	C	G	stop_gained	HIGH	TTLL9	ENSBTAG00000005937	ENSBTAT00000082103.1	protein_coding	c.909C>G
13	17992256	C	T	splice_donor_variant&intron_variant	HIGH	APBB1IP	ENSBTAG00000012526	ENSBTAT00000075021.1	protein_coding	c.1784+1G>A
13	64715870	G	T	stop_gained	HIGH	CEP250	ENSBTAG00000006021	ENSBTAT00000007911.5	protein_coding	c.982G>T
13	27868122	C	T	stop_gained	HIGH	MCM10	ENSBTAG00000016406	ENSBTAT00000078559.1	protein_coding	c.1108C>T
13	40153596	C	T	stop_gained	HIGH	RALGAPA2	ENSBTAG00000014178	ENSBTAT00000070842.1	protein_coding	c.128G>A
13	54676292	G	T	stop_gained	HIGH	SLCO4A1	ENSBTAG00000016388	ENSBTAT00000021795.6	protein_coding	c.1698C>A
13	33798340	G	T	stop_gained	HIGH	ZEB1	ENSBTAG00000020053	ENSBTAT00000038847.5	protein_coding	c.339C>A
13	74614946	C	A	stop_gained	HIGH	ACOT8	ENSBTAG00000020371	ENSBTAT00000074004.1	protein_coding	c.442G>T
13	53213658	G	A	stop_gained	HIGH	SIRPA	ENSBTAG00000007213	ENSBTAT00000009488.6	protein_coding	c.1051C>T
13	18024536	A	T	splice_donor_variant&intron_variant	HIGH	APBB1IP	ENSBTAG00000012526	ENSBTAT00000016629.4	protein_coding	c.447+2T>A
13	76859350	A	G	splice_donor_variant&intron_variant	HIGH	PREX1	ENSBTAG00000015609	ENSBTAT00000043215.4	protein_coding	c.3586+2T>C
13	27996223	A	T	splice_donor_variant&intron_variant	HIGH	PHYH	ENSBTAG00000007700	ENSBTAT00000010126.5	protein_coding	c.75+2T>A
13	27996224	C	A	splice_donor_variant&intron_variant	HIGH	PHYH	ENSBTAG00000007700	ENSBTAT00000010126.5	protein_coding	c.75+1G>T
13	42836866	C	T	stop_gained&splice_region_variant	HIGH	ABHD12	ENSBTAG00000001420	ENSBTAT00000082588.1	protein_coding	c.453G>A
13	59560720	G	A	splice_donor_variant&intron_variant	HIGH	AURKA	ENSBTAG00000013009	ENSBTAT00000044590.4	protein_coding	c.374+1G>A
13	59560721	T	A	splice_donor_variant&intron_variant	HIGH	AURKA	ENSBTAG00000013009	ENSBTAT00000044590.4	protein_coding	c.374+2T>A
13	17690388	G	T	splice_donor_variant&intron_variant	HIGH	ANKRD26	ENSBTAG00000008288	ENSBTAT00000022622.6	protein_coding	c.1059+2C>A
14	76259481	C	T	splice_donor_variant&intron_variant	HIGH	WWP1	ENSBTAG00000015720	ENSBTAT00000020867.6	protein_coding	c.1384+1G>A
14	500665	G	T	stop_gained	HIGH	TONSL	ENSBTAG00000007749	ENSBTAT00000010191.5	protein_coding	c.1609G>T
14	62068245	G	T	stop_gained	HIGH	UBR5	ENSBTAG00000021209	ENSBTAT00000028262.6	protein_coding	c.1942G>T
14	61046441	T	A	stop_gained	HIGH	DCAF13	ENSBTAG00000021449	ENSBTAT00000028594.6	protein_coding	c.1312A>T
14	57894056	G	A	stop_gained	HIGH	OXR1	ENSBTAG00000008285	ENSBTAT00000085736.1	protein_coding	c.1540C>T
14	16517277	A	G	stop_lost	HIGH	ATAD2	ENSBTAG00000002002	ENSBTAT00000082436.1	protein_coding	c.2753A>G
14	243926	T	C	splice_acceptor_variant&intron_variant	HIGH	ZNF250	ENSBTAG00000054022	ENSBTAT00000076841.1	protein_coding	c.283-2A>G
15	43461493	G	A	splice_acceptor_variant&intron_variant	HIGH	DENND5A	ENSBTAG00000006322	ENSBTAT00000069720.1	protein_coding	c.2745-1G>A
15	63677531	T	A	splice_donor_variant&intron_variant	HIGH	DEPDC7	ENSBTAG00000021809	ENSBTAT00000080379.1	protein_coding	c.893+2T>A
15	83017382	G	A	stop_gained	HIGH	MRPL16	ENSBTAG00000021188	ENSBTAT00000028236.4	protein_coding	c.217C>T
15	83520952	C	A	stop_gained	HIGH	THYN1	ENSBTAG00000012936	ENSBTAT00000017187.5	protein_coding	c.580G>T
15	75904011	C	T	stop_gained&splice_region_variant	HIGH	CRY2	ENSBTAG00000021223	ENSBTAT00000028277.6	protein_coding	c.1366C>T
15	46648275	C	T	stop_gained	HIGH	APBB1	ENSBTAG00000015655	ENSBTAT00000069360.1	protein_coding	c.2230C>T
15	40796327	C	A	stop_gained	HIGH	USP47	ENSBTAG00000010919	ENSBTAT00000084656.1	protein_coding	c.874G>T
15	81001590	C	T	stop_gained	HIGH	CTNND1	ENSBTAG00000002411	ENSBTAT00000043778.4	protein_coding	c.1687C>T
15	51659871	A	T	stop_gained	HIGH	NUMA1	ENSBTAG00000018449	ENSBTAT00000024553.6	protein_coding	c.458T>A
15	66183163	T	A	stop_gained	HIGH	TRIM44	ENSBTAG00000037389	ENSBTAT00000052439.3	protein_coding	c.528T>A
15	62397943	C	T	stop_gained	HIGH	ELP4	ENSBTAG00000023831	ENSBTAT00000005990.6	protein_coding	c.691C>T
15	65707294	G	A	splice_donor_variant&intron_variant	HIGH	CD44	ENSBTAG00000011578	ENSBTAT00000055025.3	protein_coding	c.1042+1G>A
15	75009041	G	A	stop_gained	HIGH	TP53I11	ENSBTAG00000017228	ENSBTAT00000044202.4	protein_coding	c.142C>T
15	15450201	T	A	splice_donor_variant&intron_variant	HIGH	CWC15	ENSBTAG00000007913	ENSBTAT00000010403.4	protein_coding	c.333+2T>A
15	47831131	C	T	splice_acceptor_variant&intron_variant	HIGH	TRIM5	ENSBTAG00000052606	ENSBTAT00000080965.1	protein_coding	c.1085-1G>A
15	47831126	A	C	stop_gained	HIGH	TRIM5	ENSBTAG00000052606	ENSBTAT00000083970.1	protein_coding	c.1143T>G
15	51823545	G	T	splice_acceptor_variant&intron_variant	HIGH	FOLR2	ENSBTAG00000027684	ENSBTAT00000025507.6	protein_coding	c.-24-1G>T
15	51823544	A	C	splice_acceptor_variant&intron_variant	HIGH	FOLR2	ENSBTAG00000027684	ENSBTAT00000025507.6	protein_coding	c.-24-2A>C
15	51823119	G	C	splice_donor_variant&intron_variant	HIGH	FOLR2	ENSBTAG00000027684	ENSBTAT00000025507.6	protein_coding	c.-25+1G>C
16	80926085	G	A	splice_donor_variant&intron_variant	HIGH	LAD1	ENSBTAG00000024663	ENSBTAT00000034341.5	protein_coding	c.951+1G>A
16	28804946	G	A	splice_donor_variant&intron_variant	HIGH	SRP9	ENSBTAG00000033322	ENSBTAT00000076619.1	protein_coding	c.141+1G>A
16	28804947	T	C	splice_donor_variant&intron_variant	HIGH	SRP9	ENSBTAG00000033322	ENSBTAT00000076619.1	protein_coding	c.141+2T>C
16	27135298	T	G	splice_donor_variant&intron_variant	HIGH	CAPN2	ENSBTAG00000012778	ENSBTAT00000084021.1	protein_coding	c.2020+2T>G
16	28885532	A	G	splice_donor_variant&intron_variant	HIGH	TMEM63A	ENSBTAG00000002854	ENSBTAT00000003701.6	protein_coding	c.1082+2T>C
16	79983367	A	T	stop_gained	HIGH	KDM5B	ENSBTAG00000006175	ENSBTAT00000028871.6	protein_coding	c.283A>T
16	37341455	C	T	stop_gained	HIGH	SELL	ENSBTAG00000011515	ENSBTAT00000046865.4	protein_coding	c.1185G>A
16	51243251	G	T	stop_gained	HIGH	UBE2J2	ENSBTAG00000015882	ENSBTAT00000021109.5	protein_coding	c.127G>T
16	77666669	G	C	splice_donor_variant&intron_variant	HIGH	PTPRC	ENSBTAG00000023144	ENSBTAT00000013320.6	protein_coding	c.3459+1G>C
16	42541744	G	C	splice_acceptor_variant&intron_variant	HIGH	EXOSC10	ENSBTAG00000002590	ENSBTAT00000057296.2	protein_coding	c.*483-1G>C
16	70380861	G	A	stop_gained	HIGH	RPS6KC1	ENSBTAG00000001181	ENSBTAT00000001565.6	protein_coding	c.2815C>T
16	40882552	G	C,T	stop_gained	HIGH	ENSBTAG00000020550	ENSBTAG00000020550	ENSBTAT00000027375.5	protein_coding	c.649G>T
16	4633165	C	T	stop_gained	HIGH	IL19	ENSBTAG00000006692	ENSBTAT00000008801.4	protein_coding	c.508C>T
16	77653421	T	C	splice_donor_variant&intron_variant	HIGH	PTPRC	ENSBTAG00000023144	ENSBTAT00000013320.6	protein_coding	c.2511+2T>C
16	79548499	A	G	stop_lost&splice_region_variant	HIGH	KIF21B	ENSBTAG00000047274	ENSBTAT00000066756.1	protein_coding	c.4678T>C
17	196518	T	A	splice_acceptor_variant&intron_variant	HIGH	TMEM192	ENSBTAG00000035265	ENSBTAT00000049751.4	protein_coding	c.157-2A>T
17	45109122	T	A	stop_gained	HIGH	EP400	ENSBTAG00000020423	ENSBTAT00000027216.6	protein_coding	c.2800A>T
17	44626128	C	A	stop_gained	HIGH	FBRSL1	ENSBTAG00000039766	ENSBTAT00000056742.3	protein_coding	c.1975G>T
17	55389337	G	C	splice_acceptor_variant&intron_variant	HIGH	ENSBTAG00000048331	ENSBTAG00000048331	ENSBTAT00000072876.1	protein_coding	c.876-1G>C
17	54330469	T	G	stop_gained	HIGH	ENSBTAG00000053945	ENSBTAG00000053945	ENSBTAT00000072371.1	protein_coding	c.719T>G
17	196517	C	T	splice_acceptor_variant&intron_variant	HIGH	TMEM192	ENSBTAG00000035265	ENSBTAT00000049751.4	protein_coding	c.157-1G>A
17	54344686	G	A	stop_gained	HIGH	GPN3	ENSBTAG00000005347	ENSBTAT00000007032.6	protein_coding	c.373C>T
17	6722001	A	C	splice_donor_variant&intron_variant	HIGH	RPS3A	ENSBTAG00000009908	ENSBTAT00000013079.3	protein_coding	c.62+2T>G
17	52761152	G	A	stop_gained	HIGH	DENR	ENSBTAG00000032433	ENSBTAT00000045998.4	protein_coding	c.49C>T
17	9589812	A	T	stop_gained	HIGH	NR3C2	ENSBTAG00000027182	ENSBTAT00000070997.1	protein_coding	c.271A>T
17	52540306	C	T	stop_gained&splice_region_variant	HIGH	PITPNM2	ENSBTAG00000001597	ENSBTAT00000072693.1	protein_coding	c.1780C>T
17	72089995	G	A	stop_gained	HIGH	PPIL2	ENSBTAG00000021121	ENSBTAT00000029375.3	protein_coding	c.571C>T
17	71510955	G	C	splice_donor_variant&intron_variant	HIGH	GUCD1	ENSBTAG00000022022	ENSBTAT00000068494.1	protein_coding	c.860+1G>C
17	55377748	C	T	stop_gained	HIGH	ENSBTAG00000048331	ENSBTAG00000048331	ENSBTAT00000080862.1	protein_coding	c.1357C>T
17	71510956	T	A	splice_donor_variant&intron_variant	HIGH	GUCD1	ENSBTAG00000022022	ENSBTAT00000068494.1	protein_coding	c.860+2T>A
17	55221661	C	A	splice_donor_variant&intron_variant	HIGH	ATXN2	ENSBTAG00000022069	ENSBTAT00000029620.4	protein_coding	c.1651+1G>T
17	71844434	C	T	stop_gained	HIGH	RSPH14	ENSBTAG00000036113	ENSBTAT00000063773.2	protein_coding	c.994C>T
17	72346900	A	T	start_lost&splice_region_variant	HIGH	TUBA3E	ENSBTAG00000030979	ENSBTAT00000083999.1	protein_coding	c.2T>A
17	2931876	C	T	start_lost	HIGH	FGB	ENSBTAG00000022120	ENSBTAT00000066448.1	protein_coding	c.3G>A
17	52320453	C	A	stop_gained	HIGH	C17H12orf65	ENSBTAG00000020503	ENSBTAT00000027321.6	protein_coding	c.499G>T
17	61382316	G	A	stop_gained	HIGH	OAS1X	ENSBTAG00000053807	ENSBTAT00000002019.5	protein_coding	c.577C>T
17	28724182	C	T	stop_gained	HIGH	SCLT1	ENSBTAG00000013611	ENSBTAT00000061229.3	protein_coding	c.124C>T
17	61342678	C	G	splice_donor_variant&intron_variant	HIGH	OAS2	ENSBTAG00000014628	ENSBTAT00000019477.5	protein_coding	c.1649+1G>C
17	70053302	C	T	stop_gained	HIGH	LIMK2	ENSBTAG00000010662	ENSBTAT00000044280.2	protein_coding	c.10C>T
18	44753985	G	A	splice_acceptor_variant&intron_variant	HIGH	KIAA0355	ENSBTAG00000013175	ENSBTAT00000017535.6	protein_coding	c.847-1G>A
18	52040145	T	A	splice_donor_variant&intron_variant	HIGH	ENSBTAG00000054585	ENSBTAG00000054585	ENSBTAT00000078446.1	pseudogene	n.166+2T>A
18	47425924	C	A	start_lost	HIGH	ZNF569	ENSBTAG00000004939	ENSBTAT00000031518.5	protein_coding	c.3G>T
18	62754745	G	A	stop_gained	HIGH	KIR2DS1	ENSBTAG00000045795	ENSBTAT00000053352.3	protein_coding	c.1261C>T
18	48375087	T	C	splice_acceptor_variant&intron_variant	HIGH	MAP4K1	ENSBTAG00000021145	ENSBTAT00000075145.1	protein_coding	c.1161-2A>G
18	35649463	T	C	splice_acceptor_variant&intron_variant	HIGH	SLC7A6	ENSBTAG00000012112	ENSBTAT00000016074.5	protein_coding	c.-99-1T>C
18	52040144	G	C	splice_donor_variant&intron_variant	HIGH	ENSBTAG00000054585	ENSBTAG00000054585	ENSBTAT00000078446.1	pseudogene	n.166+1G>C
18	51466081	T	C	start_lost	HIGH	ENSBTAG00000049346	ENSBTAG00000049346	ENSBTAT00000066520.1	protein_coding	c.1A>G
18	62625847	A	C	stop_lost&splice_region_variant	HIGH	ENSBTAG00000045951	ENSBTAG00000045951	ENSBTAT00000036895.4	protein_coding	c.1339T>G
18	58901175	A	T	splice_acceptor_variant&intron_variant	HIGH	ENSBTAG00000052943	ENSBTAG00000052943	ENSBTAT00000083956.1	protein_coding	c.4-2A>T
18	35649462	A	T	splice_acceptor_variant&intron_variant	HIGH	SLC7A6	ENSBTAG00000012112	ENSBTAT00000016074.5	protein_coding	c.-99-2A>T
18	55260719	C	T	splice_donor_variant&intron_variant	HIGH	RPL18	ENSBTAG00000015388	ENSBTAT00000086703.1	protein_coding	c.890+1G>A
18	52981011	C	T	stop_gained	HIGH	KLC3	ENSBTAG00000002070	ENSBTAT00000077436.1	protein_coding	c.1003C>T
18	56055259	C	T	stop_gained	HIGH	SCAF1	ENSBTAG00000006612	ENSBTAT00000008680.6	protein_coding	c.523C>T
18	55973828	G	T	stop_gained&splice_region_variant	HIGH	RCN3	ENSBTAG00000021799	ENSBTAT00000031877.3	protein_coding	c.619G>T
18	36477565	G	A	stop_gained	HIGH	COG8	ENSBTAG00000001665	ENSBTAT00000002179.6	protein_coding	c.1393C>T
18	14492494	C	T	stop_gained	HIGH	RPL13	ENSBTAG00000012044	ENSBTAT00000047320.4	protein_coding	c.718C>T
18	26308422	C	A	splice_donor_variant&intron_variant	HIGH	CNOT1	ENSBTAG00000020782	ENSBTAT00000027695.6	protein_coding	c.6784+1G>T
18	65693058	G	A	stop_gained	HIGH	ZNF132	ENSBTAG00000003267	ENSBTAT00000004230.6	protein_coding	c.1582C>T
18	62231012	C	T	stop_gained	HIGH	TMEM86B	ENSBTAG00000051212	ENSBTAT00000076823.1	protein_coding	c.430C>T
18	60911295	G	A	stop_gained	HIGH	NLRP12	ENSBTAG00000038149	ENSBTAT00000057509.3	protein_coding	c.2728C>T
18	49636767	A	G	splice_donor_variant&intron_variant	HIGH	AKT2	ENSBTAG00000001400	ENSBTAT00000070780.1	protein_coding	c.441+2T>C
18	55550355	C	G	splice_donor_variant&intron_variant	HIGH	GYS1	ENSBTAG00000039958	ENSBTAT00000007423.5	protein_coding	c.1169+1G>C
18	24226107	A	T	stop_gained&splice_region_variant	HIGH	AMFR	ENSBTAG00000003798	ENSBTAT00000004952.5	protein_coding	c.640A>T
18	50941874	C	G	splice_donor_variant&intron_variant	HIGH	MEGF8	ENSBTAG00000031001	ENSBTAT00000074194.1	protein_coding	c.4011+1G>C
18	50077311	T	A	stop_gained	HIGH	CYP2F1	ENSBTAG00000046805	ENSBTAT00000063781.2	protein_coding	c.217A>T
18	5497970	G	A	stop_gained	HIGH	ENSBTAG00000050959	ENSBTAG00000050959	ENSBTAT00000081301.1	protein_coding	c.94C>T
18	48880898	G	A	splice_donor_variant&intron_variant	HIGH	PAK4	ENSBTAG00000013958	ENSBTAT00000068284.1	protein_coding	c.-88+1G>A
19	53627900	G	A	splice_acceptor_variant&intron_variant	HIGH	CYTH1	ENSBTAG00000006663	ENSBTAT00000086695.1	protein_coding	c.409-1G>A
19	26078632	G	A	splice_acceptor_variant&intron_variant	HIGH	DERL2	ENSBTAG00000020431	ENSBTAT00000069122.1	protein_coding	c.-58-1G>A
19	9158882	C	A	start_lost	HIGH	MKS1	ENSBTAG00000034963	ENSBTAT00000082610.1	protein_coding	c.3G>T
19	41124153	G	A	stop_gained&splice_region_variant	HIGH	KRT23	ENSBTAG00000040460	ENSBTAT00000052645.3	protein_coding	c.634C>T
19	36299489	G	A	stop_gained	HIGH	EME1	ENSBTAG00000021723	ENSBTAT00000065898.2	protein_coding	c.1465C>T
19	14234449	G	A	stop_gained	HIGH	ENSBTAG00000025258	ENSBTAG00000025258	ENSBTAT00000048100.4	protein_coding	c.25C>T
19	55198792	T	C	start_lost	HIGH	ENSBTAG00000053829	ENSBTAG00000053829	ENSBTAT00000086388.1	protein_coding	c.1A>G
19	41942648	A	G	splice_donor_variant&intron_variant	HIGH	ENSBTAG00000052414	ENSBTAG00000052414	ENSBTAT00000068632.1	protein_coding	c.773+2T>C
19	36043844	A	G	stop_lost	HIGH	ANKRD40	ENSBTAG00000002267	ENSBTAT00000002922.6	protein_coding	c.1098A>G
19	56842659	C	T	stop_gained	HIGH	ENSBTAG00000024901	ENSBTAG00000024901	ENSBTAT00000010641.5	protein_coding	c.259C>T
19	22612934	T	C	start_lost	HIGH	MYO1C	ENSBTAG00000001332	ENSBTAT00000029554.5	protein_coding	c.1A>G
19	34087218	G	A	stop_gained	HIGH	MAPK7	ENSBTAG00000001014	ENSBTAT00000001347.6	protein_coding	c.1192C>T
19	52495741	G	A	stop_gained	HIGH	GAA	ENSBTAG00000016021	ENSBTAT00000021325.6	protein_coding	c.493C>T
19	8889125	C	A	stop_gained	HIGH	DYNLL2	ENSBTAG00000025313	ENSBTAT00000006190.4	protein_coding	c.123C>A
19	61143342	G	C	stop_gained	HIGH	MAP2K6	ENSBTAG00000001609	ENSBTAT00000002115.3	protein_coding	c.771C>G
19	12448555	C	T	stop_gained	HIGH	APPBP2	ENSBTAG00000004489	ENSBTAT00000074379.1	protein_coding	c.115C>T
19	26055000	A	T	stop_gained	HIGH	NLRP1	ENSBTAG00000020433	ENSBTAT00000027232.5	protein_coding	c.3757A>T
19	61756492	G	T	splice_acceptor_variant&intron_variant	HIGH	WIPI1	ENSBTAG00000039556	ENSBTAT00000066992.1	protein_coding	c.81-1G>T
19	61756491	A	C	splice_acceptor_variant&intron_variant	HIGH	WIPI1	ENSBTAG00000039556	ENSBTAT00000066992.1	protein_coding	c.81-2A>C
19	7723208	C	G	splice_donor_variant&intron_variant	HIGH	TRIM25	ENSBTAG00000009948	ENSBTAT00000074626.1	protein_coding	c.1122+1G>C
19	9232695	T	A	splice_donor_variant&intron_variant	HIGH	LPO	ENSBTAG00000012780	ENSBTAT00000066160.2	protein_coding	c.1162+2T>A
19	41939904	C	G	splice_donor_variant&intron_variant	HIGH	ENSBTAG00000052414	ENSBTAG00000052414	ENSBTAT00000068632.1	protein_coding	c.1290+1G>C
19	41938857	C	A	splice_acceptor_variant&intron_variant	HIGH	ENSBTAG00000052414	ENSBTAG00000052414	ENSBTAT00000068632.1	protein_coding	c.1291-1G>T
19	27585065	G	A	splice_donor_variant&intron_variant	HIGH	CHD3	ENSBTAG00000014377	ENSBTAT00000080084.1	protein_coding	c.3414+1G>A
19	54047450	A	G	splice_acceptor_variant&intron_variant	HIGH	TMC6	ENSBTAG00000018661	ENSBTAT00000074476.1	protein_coding	c.2370-2A>G
19	53923074	C	T	stop_gained	HIGH	ENSBTAG00000009029	ENSBTAG00000009029	ENSBTAT00000075426.1	protein_coding	c.397C>T
19	24426894	C	G	splice_acceptor_variant&intron_variant	HIGH	ITGAE	ENSBTAG00000015264	ENSBTAT00000086867.1	protein_coding	c.102-1G>C
19	40452725	T	C	splice_donor_variant&intron_variant	HIGH	CASC3	ENSBTAG00000006250	ENSBTAT00000079130.1	protein_coding	c.*40+2T>C
19	22522429	A	T	splice_donor_variant&intron_variant	HIGH	YWHAE	ENSBTAG00000005664	ENSBTAT00000087244.1	protein_coding	c.395+2T>A
19	20019517	C	T	splice_donor_variant&intron_variant	HIGH	PIGS	ENSBTAG00000013098	ENSBTAT00000076262.1	protein_coding	c.1151+1G>A
20	13452726	G	A	stop_gained	HIGH	SREK1	ENSBTAG00000007321	ENSBTAT00000009630.6	protein_coding	c.1093C>T
20	9296672	G	C	stop_gained	HIGH	ENSBTAG00000053736	ENSBTAG00000053736	ENSBTAT00000085055.1	protein_coding	c.219C>G
20	13927575	A	T	stop_gained	HIGH	TRAPPC13	ENSBTAG00000016900	ENSBTAT00000022480.6	protein_coding	c.182T>A
20	31464980	G	A	stop_gained	HIGH	NIM1K	ENSBTAG00000006233	ENSBTAT00000008181.3	protein_coding	c.1123C>T
20	25976319	C	A	stop_gained	HIGH	ITGA2	ENSBTAG00000019289	ENSBTAT00000025685.6	protein_coding	c.3463G>T
20	39204083	G	A	stop_gained	HIGH	DNAJC21	ENSBTAG00000015648	ENSBTAT00000020793.6	protein_coding	c.829C>T
21	14094977	T	A	splice_acceptor_variant&intron_variant	HIGH	CHD2	ENSBTAG00000017776	ENSBTAT00000065179.2	protein_coding	c.1609-2A>T
21	66943314	C	A	splice_donor_variant&intron_variant	HIGH	HSP90AA1	ENSBTAG00000006270	ENSBTAT00000008225.4	protein_coding	c.663+1G>T
21	65182492	T	A	splice_donor_variant&intron_variant	HIGH	YY1	ENSBTAG00000020819	ENSBTAT00000027744.6	protein_coding	c.845+2T>A
21	33702492	G	A	stop_gained	HIGH	SCAMP5	ENSBTAG00000021318	ENSBTAT00000068021.1	protein_coding	c.121C>T
21	14155285	A	G	splice_donor_variant&intron_variant	HIGH	ENSBTAG00000054998	ENSBTAG00000054998	ENSBTAT00000072743.1	protein_coding	c.-72+2T>C
21	14155286	C	T	splice_donor_variant&intron_variant	HIGH	ENSBTAG00000054998	ENSBTAG00000054998	ENSBTAT00000072743.1	protein_coding	c.-72+1G>A
21	65182491	G	T	splice_donor_variant&intron_variant	HIGH	YY1	ENSBTAG00000020819	ENSBTAT00000027744.6	protein_coding	c.845+1G>T
21	64194947	G	T	stop_gained	HIGH	BCL11B	ENSBTAG00000018019	ENSBTAT00000023987.4	protein_coding	c.1956C>A
21	69326067	C	T	stop_gained	HIGH	CEP170B	ENSBTAG00000004802	ENSBTAT00000006305.6	protein_coding	c.667C>T
21	54763374	A	T	stop_gained	HIGH	TOGARAM1	ENSBTAG00000039117	ENSBTAT00000066946.1	protein_coding	c.3196A>T
21	14118889	G	A	stop_gained	HIGH	CHD2	ENSBTAG00000017776	ENSBTAT00000065179.2	protein_coding	c.349C>T
21	33291073	C	A	stop_gained	HIGH	SNUPN	ENSBTAG00000021293	ENSBTAT00000028371.4	protein_coding	c.854C>A
21	6928503	C	A	stop_gained	HIGH	MEF2A	ENSBTAG00000010649	ENSBTAT00000079840.1	protein_coding	c.79G>T
21	40171112	G	T	stop_gained	HIGH	PRKD1	ENSBTAG00000012789	ENSBTAT00000081006.1	protein_coding	c.984C>A
21	66941687	C	T	splice_acceptor_variant&intron_variant	HIGH	HSP90AA1	ENSBTAG00000006270	ENSBTAT00000008225.4	protein_coding	c.1512-1G>A
21	32149707	C	G	stop_gained	HIGH	PSTPIP1	ENSBTAG00000021144	ENSBTAT00000066698.1	protein_coding	c.446C>G
21	56098120	A	G	splice_donor_variant&intron_variant	HIGH	CCDC88C	ENSBTAG00000000838	ENSBTAT00000061454.3	protein_coding	c.891+2T>C
21	22241342	T	C	start_lost	HIGH	ZNF774	ENSBTAG00000047955	ENSBTAT00000064291.2	protein_coding	c.1A>G
22	58427520	T	G	stop_lost&splice_region_variant	HIGH	HDAC11	ENSBTAG00000007208	ENSBTAT00000009482.6	protein_coding	c.1158A>C
22	53636052	C	T	splice_acceptor_variant&intron_variant	HIGH	LIMD1	ENSBTAG00000026097	ENSBTAT00000037007.3	protein_coding	c.1767-1G>A
22	43565198	T	A	stop_gained	HIGH	DENND6A	ENSBTAG00000018433	ENSBTAT00000024525.5	protein_coding	c.1125T>A
22	54273254	C	T	stop_gained	HIGH	TMEM42	ENSBTAG00000016731	ENSBTAT00000071928.1	protein_coding	c.504G>A
22	16926643	G	A	splice_donor_variant&intron_variant	HIGH	TADA3	ENSBTAG00000007961	ENSBTAT00000047754.4	protein_coding	c.458+1G>A
22	16858132	T	G	splice_acceptor_variant&intron_variant	HIGH	JAGN1	ENSBTAG00000010832	ENSBTAT00000030816.3	protein_coding	c.90-2A>C
22	16858131	C	A	splice_acceptor_variant&intron_variant	HIGH	JAGN1	ENSBTAG00000010832	ENSBTAT00000030816.3	protein_coding	c.90-1G>T
22	16920783	A	G	splice_donor_variant&intron_variant	HIGH	ARPC4	ENSBTAG00000007964	ENSBTAT00000010469.4	protein_coding	c.9+2T>C
22	53498427	C	T	stop_gained	HIGH	ENSBTAG00000049505	ENSBTAG00000049505	ENSBTAT00000074562.1	protein_coding	c.599G>A
23	27359199	G	A	splice_donor_variant&intron_variant	HIGH	ENSBTAG00000052577	ENSBTAG00000052577	ENSBTAT00000025729.6	pseudogene	n.2451+1G>A
23	27589957	T	A	start_lost	HIGH	LY6G6C	ENSBTAG00000000585	ENSBTAT00000084674.1	protein_coding	c.2T>A
23	28724270	G	A	stop_gained	HIGH	BOLA	ENSBTAG00000002069	ENSBTAT00000035878.5	protein_coding	c.130C>T
23	13197155	G	A	stop_gained	HIGH	KIF6	ENSBTAG00000027197	ENSBTAT00000064399.2	protein_coding	c.2422C>T
23	27206408	T	C	start_lost	HIGH	AGER	ENSBTAG00000014420	ENSBTAT00000066156.2	protein_coding	c.2T>C
23	10458640	C	T	splice_donor_variant&intron_variant	HIGH	STK38	ENSBTAG00000011126	ENSBTAT00000015663.6	protein_coding	c.-3+1G>A
23	25636943	G	T	stop_gained	HIGH	BOLA-DQA5	ENSBTAG00000038128	ENSBTAT00000077173.1	protein_coding	c.696C>A
23	15688489	C	T	stop_gained	HIGH	BYSL	ENSBTAG00000010101	ENSBTAT00000013326.4	protein_coding	c.190C>T
23	39806819	G	A	stop_gained	HIGH	ENSBTAG00000050753	ENSBTAG00000050753	ENSBTAT00000067235.1	protein_coding	c.997C>T
23	28549779	C	G	stop_lost&splice_region_variant	HIGH	BOLA-NC1	ENSBTAG00000019386	ENSBTAT00000025832.6	protein_coding	c.926G>C
23	27874339	G	A,C	splice_donor_variant&intron_variant	HIGH	ENSBTAG00000012208	ENSBTAG00000012208	ENSBTAT00000016194.6	protein_coding	c.972+1G>A
23	3724329	C	T	stop_gained	HIGH	DST	ENSBTAG00000021237	ENSBTAT00000061451.3	protein_coding	c.7216C>T
23	28664850	G	A	splice_donor_variant&intron_variant	HIGH	JSP.1	ENSBTAG00000020116	ENSBTAT00000072899.1	protein_coding	c.986+2C>T
23	28183842	T	A	splice_acceptor_variant&intron_variant	HIGH	DDR1	ENSBTAG00000010682	ENSBTAT00000014143.6	protein_coding	c.86-2A>T
23	17740163	T	A	splice_donor_variant&intron_variant	HIGH	SLC29A1	ENSBTAG00000015131	ENSBTAT00000035955.3	protein_coding	c.1496+2T>A
23	27836723	T	C	stop_lost&splice_region_variant	HIGH	BoLA	ENSBTAG00000005182	ENSBTAT00000085041.1	protein_coding	c.1081T>C
23	28720814	T	C	splice_acceptor_variant&intron_variant	HIGH	BOLA	ENSBTAG00000002069	ENSBTAT00000031167.5	protein_coding	c.1073-2A>G
23	25674214	G	T	stop_gained	HIGH	BLA-DQB	ENSBTAG00000019588	ENSBTAT00000026100.3	protein_coding	c.232G>T
23	27139437	A	T	stop_gained	HIGH	ENSBTAG00000023563	ENSBTAG00000023563	ENSBTAT00000032165.5	protein_coding	c.1311T>A
23	27539567	T	A	splice_donor_variant&intron_variant	HIGH	VARS1	ENSBTAG00000005631	ENSBTAT00000007404.6	protein_coding	c.1265+2T>A
23	14995778	G	A	stop_gained	HIGH	OARD1	ENSBTAG00000005975	ENSBTAT00000080001.1	protein_coding	c.289C>T
23	27139269	T	G	stop_lost&splice_region_variant	HIGH	ENSBTAG00000023563	ENSBTAG00000023563	ENSBTAT00000032165.5	protein_coding	c.1479A>C
23	16663694	T	C	splice_donor_variant&intron_variant	HIGH	RRP36	ENSBTAG00000053873	ENSBTAT00000047039.3	protein_coding	c.239+2T>C
24	37408835	G	A	splice_donor_variant&intron_variant	HIGH	MYL12A	ENSBTAG00000016024	ENSBTAT00000021328.5	protein_coding	c.184+1G>A
24	50564588	C	T	stop_gained	HIGH	SMAD4	ENSBTAG00000006919	ENSBTAT00000009081.4	protein_coding	c.1165C>T
24	42177830	C	A	stop_gained	HIGH	NAPG	ENSBTAG00000005158	ENSBTAT00000085916.1	protein_coding	c.78C>A
24	46832584	G	A	splice_donor_variant&intron_variant	HIGH	HDHD2	ENSBTAG00000011893	ENSBTAT00000023026.5	protein_coding	c.101+2C>T
24	49148065	A	C	splice_donor_variant&intron_variant	HIGH	C24H18orf32	ENSBTAG00000021334	ENSBTAT00000028439.6	protein_coding	c.-27+2T>G
25	24800017	T	C	stop_lost	HIGH	KDM8	ENSBTAG00000019530	ENSBTAT00000026023.6	protein_coding	c.1219T>C
25	7522821	A	G	start_lost	HIGH	METTL22	ENSBTAG00000035782	ENSBTAT00000084035.1	protein_coding	c.1A>G
25	2937803	C	T	splice_acceptor_variant&intron_variant	HIGH	NLRC3	ENSBTAG00000004505	ENSBTAT00000068921.1	protein_coding	c.2526-1G>A
25	26017025	C	T	splice_donor_variant&intron_variant	HIGH	EIF3CL	ENSBTAG00000006543	ENSBTAT00000068159.1	protein_coding	c.1169+1G>A
25	26540977	C	T	stop_gained	HIGH	CD2BP2	ENSBTAG00000015486	ENSBTAT00000020579.5	protein_coding	c.860G>A
25	2257632	C	T	stop_gained	HIGH	ENSBTAG00000053899	ENSBTAG00000053899	ENSBTAT00000077083.1	protein_coding	c.841C>T
25	19983458	C	T	stop_gained	HIGH	POLR3E	ENSBTAG00000018044	ENSBTAT00000045908.3	protein_coding	c.298C>T
25	26883362	A	C	splice_acceptor_variant&intron_variant	HIGH	RNF40	ENSBTAG00000003421	ENSBTAT00000004443.6	protein_coding	c.-72-2A>C
25	2969523	C	A	stop_gained	HIGH	SLX4	ENSBTAG00000004509	ENSBTAT00000005923.6	protein_coding	c.1978G>T
25	13141957	C	T	stop_gained	HIGH	MRTFB	ENSBTAG00000008728	ENSBTAT00000079282.1	protein_coding	c.193C>T
25	2505607	G	T	splice_acceptor_variant&intron_variant	HIGH	ENSBTAG00000052397	ENSBTAG00000052397	ENSBTAT00000085693.1	protein_coding	c.199-1G>T
25	17999866	C	G	splice_donor_variant&intron_variant	HIGH	GP2	ENSBTAG00000006263	ENSBTAT00000008217.5	protein_coding	c.640+1G>C
25	2505799	G	A	stop_gained	HIGH	ENSBTAG00000052397	ENSBTAG00000052397	ENSBTAT00000085693.1	protein_coding	c.390G>A
25	36154068	G	A	stop_gained	HIGH	PILRA	ENSBTAG00000001066	ENSBTAT00000001412.6	protein_coding	c.322C>T
25	41669249	C	T	stop_gained	HIGH	ZFAND2A	ENSBTAG00000007402	ENSBTAT00000084391.1	protein_coding	c.358C>T
25	34587773	C	T	stop_gained	HIGH	ALKBH4	ENSBTAG00000003617	ENSBTAT00000004717.5	protein_coding	c.37C>T
25	39188616	C	T	stop_gained	HIGH	RADIL	ENSBTAG00000030690	ENSBTAT00000043390.3	protein_coding	c.2242C>T
25	36994696	T	G	start_lost	HIGH	PDAP1	ENSBTAG00000044040	ENSBTAT00000061310.3	protein_coding	c.2T>G
26	8927232	C	A	splice_donor_variant&intron_variant	HIGH	SGMS1	ENSBTAG00000011748	ENSBTAT00000082007.1	protein_coding	c.-491+1G>T
26	22811339	C	T	stop_gained	HIGH	PPRC1	ENSBTAG00000007427	ENSBTAT00000032873.4	protein_coding	c.2266C>T
26	22542614	G	A	stop_gained	HIGH	OGA	ENSBTAG00000016336	ENSBTAT00000021734.6	protein_coding	c.256C>T
26	39331505	A	T	splice_donor_variant&intron_variant	HIGH	PRDX3	ENSBTAG00000008731	ENSBTAT00000011505.2	protein_coding	c.720+2T>A
26	39331506	C	G	splice_donor_variant&intron_variant	HIGH	PRDX3	ENSBTAG00000008731	ENSBTAT00000011505.2	protein_coding	c.720+1G>C
26	42745649	C	T	splice_donor_variant&intron_variant	HIGH	ENSBTAG00000023845	ENSBTAG00000023845	ENSBTAT00000032748.3	protein_coding	c.1083+1G>A
26	40897617	C	G	splice_acceptor_variant&intron_variant	HIGH	WDR11	ENSBTAG00000021540	ENSBTAT00000028704.5	protein_coding	c.3515-1C>G
26	17542799	A	G	splice_donor_variant&intron_variant	HIGH	BLNK	ENSBTAG00000021358	ENSBTAT00000076556.1	protein_coding	c.733+2T>C
26	8927231	A	C	splice_donor_variant&intron_variant	HIGH	SGMS1	ENSBTAG00000011748	ENSBTAT00000082007.1	protein_coding	c.-491+2T>G
27	36610435	G	A	splice_donor_variant&intron_variant	HIGH	ENSBTAG00000054394	ENSBTAG00000054394	ENSBTAT00000085365.1	protein_coding	c.232+2C>T
27	37666566	T	C	stop_lost&splice_region_variant	HIGH	HOOK3	ENSBTAG00000007634	ENSBTAT00000074714.1	protein_coding	c.2296T>C
27	5856597	G	T	splice_acceptor_variant&intron_variant	HIGH	AGPAT5	ENSBTAG00000004922	ENSBTAT00000006476.6	protein_coding	c.1081-1G>T
27	8605556	G	A	splice_acceptor_variant&intron_variant	HIGH	NEIL3	ENSBTAG00000005825	ENSBTAT00000072652.1	protein_coding	c.671-1G>A
27	6678163	A	G	stop_lost	HIGH	DEFB7	ENSBTAG00000051383	ENSBTAT00000018930.5	protein_coding	c.188A>G
27	34201967	A	G	stop_lost&splice_region_variant	HIGH	ENSBTAG00000048547	ENSBTAG00000048547	ENSBTAT00000076601.1	protein_coding	c.1573T>C
28	6518174	G	T	splice_acceptor_variant&intron_variant	HIGH	KCNK1	ENSBTAG00000004515	ENSBTAT00000005929.6	protein_coding	c.752-1G>T
28	28384753	G	A	stop_gained	HIGH	DNAJB12	ENSBTAG00000013651	ENSBTAT00000018144.5	protein_coding	c.124C>T
28	30987828	C	T	splice_donor_variant&intron_variant	HIGH	COMTD1	ENSBTAG00000012977	ENSBTAT00000072400.1	protein_coding	c.383+1G>A
28	44067766	A	T	stop_gained	HIGH	MSMB	ENSBTAG00000011660	ENSBTAT00000079782.1	protein_coding	c.134T>A
29	41971170	C	A	splice_donor_variant&intron_variant	HIGH	PLA2G16	ENSBTAG00000015248	ENSBTAT00000078451.1	protein_coding	c.393+1G>T
29	44094334	C	T	stop_gained&splice_region_variant	HIGH	BANF1	ENSBTAG00000031875	ENSBTAT00000082446.1	protein_coding	c.91C>T
29	49546901	C	T	stop_gained	HIGH	MRPL23	ENSBTAG00000000103	ENSBTAT00000072401.1	protein_coding	c.1110G>A
29	36317119	C	T	stop_gained	HIGH	APLP2	ENSBTAG00000016168	ENSBTAT00000081148.1	protein_coding	c.1894C>T
29	18045628	C	T	stop_gained	HIGH	INTS4	ENSBTAG00000010505	ENSBTAT00000061534.3	protein_coding	c.58C>T
29	50539898	T	C	splice_acceptor_variant&intron_variant	HIGH	CD151	ENSBTAG00000019569	ENSBTAT00000053083.2	protein_coding	c.-2-2A>G
29	45326190	G	T	splice_acceptor_variant&intron_variant	HIGH	RPS6KB2	ENSBTAG00000009175	ENSBTAT00000012092.5	protein_coding	c.1048-1G>T
29	45326189	A	C	splice_acceptor_variant&intron_variant	HIGH	RPS6KB2	ENSBTAG00000009175	ENSBTAT00000012092.5	protein_coding	c.1048-2A>C
NKLS02000500.1	2814	T	C	splice_donor_variant&intron_variant	HIGH	ENSBTAG00000052012	ENSBTAG00000052012	ENSBTAT00000084208.1	protein_coding	c.333+2T>C
NKLS02000591.1	190863	A	G	splice_acceptor_variant&intron_variant	HIGH	ENSBTAG00000052386	ENSBTAG00000052386	ENSBTAT00000085189.1	protein_coding	c.151-2A>G
NKLS02000591.1	55354	C	T	stop_gained	HIGH	ENSBTAG00000050566	ENSBTAG00000050566	ENSBTAT00000082503.1	protein_coding	c.367C>T
NKLS02000910.1	1277130	G	T	stop_gained	HIGH	ENSBTAG00000054008	ENSBTAG00000054008	ENSBTAT00000066542.1	protein_coding	c.3730G>T
NKLS02001252.1	5825	G	C	stop_gained	HIGH	ENSBTAG00000053934	ENSBTAG00000053934	ENSBTAT00000074686.1	protein_coding	c.959C>G
NKLS02002208.1	6465916	G	T	stop_gained&splice_region_variant	HIGH	FGF13	ENSBTAG00000020194	ENSBTAT00000048333.3	protein_coding	c.403G>T
X	37529684	G	C	splice_donor_variant&intron_variant	HIGH	PLXNA3	ENSBTAG00000008552	ENSBTAT00000030185.5	protein_coding	c.4873+1G>C
X	37529685	T	C	splice_donor_variant&intron_variant	HIGH	PLXNA3	ENSBTAG00000008552	ENSBTAT00000030185.5	protein_coding	c.4873+2T>C
X	37014871	T	C	splice_donor_variant&intron_variant	HIGH	SSR4	ENSBTAG00000021421	ENSBTAT00000028556.5	protein_coding	c.348+2T>C
X	104956018	C	T	stop_gained	HIGH	ENSBTAG00000045867	ENSBTAG00000045867	ENSBTAT00000072459.1	protein_coding	c.454C>T
X	122821739	A	T	stop_gained	HIGH	ENSBTAG00000047699	ENSBTAG00000047699	ENSBTAT00000063700.2	protein_coding	c.430A>T
X	122979052	T	C	start_lost	HIGH	RPS6KA3	ENSBTAG00000017639	ENSBTAT00000079218.1	protein_coding	c.2T>C
X	50855058	A	T	stop_gained	HIGH	BTK	ENSBTAG00000019250	ENSBTAT00000030136.3	protein_coding	c.1396A>T
X	56218424	C	T	stop_gained	HIGH	FRMPD3	ENSBTAG00000003121	ENSBTAT00000004058.4	protein_coding	c.3940C>T
X	56480824	C	T	stop_gained	HIGH	MID2	ENSBTAG00000021968	ENSBTAT00000029287.5	protein_coding	c.745C>T
X	37631982	G	A	stop_gained	HIGH	ENSBTAG00000001900	ENSBTAG00000001900	ENSBTAT00000002473.6	protein_coding	c.307C>T
X	56331224	G	A	stop_gained	HIGH	TSC22D3	ENSBTAG00000045877	ENSBTAT00000084046.1	protein_coding	c.1111C>T
X	3984629	C	A	splice_donor_variant&intron_variant	HIGH	SEPTIN6	ENSBTAG00000004291	ENSBTAT00000078890.1	protein_coding	c.1055+1G>T

## Sheet: indels
Chr	Position	Ref	Mutated	Type	Impact	GeneSymbol	GeneID	TranscriptID	Type	Var1	Var2
1	143107125	GCCCCCC	GCCCCC	frameshift_variant	HIGH	WDR4	ENSBTAG00000021490	ENSBTAT00000073162.1	protein_coding	c.50delG	p.Ala19fs
1	97054838	GTTTTTT	GTTTTTTT	frameshift_variant	HIGH	SKIL	ENSBTAG00000004154	ENSBTAT00000005438.4	protein_coding	c.743_744insA	p.Asn250fs
1	44622646	CCTCACTC	CCTC	frameshift_variant	HIGH	NIT2	ENSBTAG00000004833	ENSBTAT00000006347.6	protein_coding	c.85_88delACTC	p.Thr29fs
1	71322386	CAGA	CA	frameshift_variant	HIGH	PAK2	ENSBTAG00000047856	ENSBTAT00000082239.1	protein_coding	c.655_656delGA	p.Asp219fs
1	71228492	CACTTA	CACTTACTTA	splice_donor_variant&intron_variant	HIGH	CEP19	ENSBTAG00000013192	ENSBTAT00000017558.5	protein_coding	c.-68+2_-68+3insTAAG
1	56750107	GTAGTTAG	GTAG	frameshift_variant	HIGH	ABHD10	ENSBTAG00000004601	ENSBTAT00000006038.4	protein_coding	c.794_797delTTAG	p.Val265fs
1	118978701	TCCC	TCC	frameshift_variant	HIGH	CP	ENSBTAG00000012164	ENSBTAT00000016137.6	protein_coding	c.1358delC	p.Pro453fs
1	36156660	TGGGGG	TGGGGGG	frameshift_variant	HIGH	C1H3orf38	ENSBTAG00000007970	ENSBTAT00000010480.6	protein_coding	c.229dupG	p.Val77fs
2	107117379	GCC	GC	frameshift_variant&splice_region_variant	HIGH	SLC23A3	ENSBTAG00000012618	ENSBTAT00000016751.6	protein_coding	c.953delG	p.Trp318fs
2	106689401	ACC	ACCC	frameshift_variant	HIGH	TTLL4	ENSBTAG00000018415	ENSBTAT00000024502.4	protein_coding	c.111dupC	p.Glu38fs
2	125948648	AGGGGGGG	AGGGGGG	frameshift_variant	HIGH	TMEM222	ENSBTAG00000010249	ENSBTAT00000013540.5	protein_coding	c.146delC	p.Pro51fs
2	95917924	GCC	GCCC	frameshift_variant	HIGH	METTL21A	ENSBTAG00000052083	ENSBTAT00000072343.1	protein_coding	c.222_223insG	p.Gly76fs
2	103330706	TTATA	TTA	frameshift_variant&splice_region_variant	HIGH	ATIC	ENSBTAG00000019274	ENSBTAT00000025662.6	protein_coding	c.287_288delTA	p.Ile96fs
2	95065884	TAAA	TA	frameshift_variant	HIGH	FASTKD2	ENSBTAG00000016193	ENSBTAT00000021553.5	protein_coding	c.209_210delAA	p.Lys70fs
2	129764625	CCA	C	frameshift_variant	HIGH	LUZP1	ENSBTAG00000009502	ENSBTAT00000012504.6	protein_coding	c.3149_3150delCA	p.Pro1050fs
2	136187806	AAG	AAGAG	frameshift_variant	HIGH	ENSBTAG00000048513	ENSBTAG00000048513	ENSBTAT00000085947.1	protein_coding	c.131_132dupAG	p.Val45fs
2	13631541	TACA	TA	frameshift_variant	HIGH	NCKAP1	ENSBTAG00000033662	ENSBTAT00000071320.1	protein_coding	c.3164_3165delCA	p.Thr1055fs
2	14682028	CTAT	CT	frameshift_variant	HIGH	ITPRID2	ENSBTAG00000000937	ENSBTAT00000083392.1	protein_coding	c.1280_1281delAT	p.His427fs
2	106403171	GGTGTGTGTGTGTGTGTGTGTGTGT	GGTGTGTGTGTGTGTGTGTGTGT	frameshift_variant	HIGH	SLC11A1	ENSBTAG00000015520	ENSBTAT00000070481.1	protein_coding	c.1642_1643delGT	p.Val548fs
2	5082950	AG	A	frameshift_variant	HIGH	ENSBTAG00000018275	ENSBTAG00000018275	ENSBTAT00000024323.6	protein_coding	c.878delC	p.Thr293fs
2	43461637	CTA	C	frameshift_variant	HIGH	ENSBTAG00000047365	ENSBTAG00000047365	ENSBTAT00000064239.2	protein_coding	c.570_571delTA	p.Ser191fs
2	22397253	G	GT	frameshift_variant	HIGH	SCRN3	ENSBTAG00000012966	ENSBTAT00000017239.5	protein_coding	c.167_168insA	p.His57fs
3	120956053	GTTTTTT	GTTTTTTT	frameshift_variant	HIGH	ENSBTAG00000054669	ENSBTAG00000054669	ENSBTAT00000067338.1	protein_coding	c.99_100insA	p.Gln36fs
3	23099991	GA	GATTGTA	frameshift_variant&stop_gained	HIGH	SEC22B	ENSBTAG00000007712	ENSBTAT00000010141.6	protein_coding	c.711_712insTTGTA	p.Ala238fs
3	78274354	CG	C	frameshift_variant	HIGH	SLC35D1	ENSBTAG00000005445	ENSBTAT00000007164.4	protein_coding	c.115delG	p.Val39fs
3	7933141	TGG	TGGG	frameshift_variant	HIGH	FCGR2B	ENSBTAG00000021842	ENSBTAT00000072897.1	protein_coding	c.681_682insC	p.Gly229fs
3	93667451	C	CT	frameshift_variant	HIGH	COA7	ENSBTAG00000002050	ENSBTAT00000002656.5	protein_coding	c.414_415insT	p.Thr139fs
3	97972041	GCCCCC	GCCCC	frameshift_variant	HIGH	SLC5A9	ENSBTAG00000014225	ENSBTAT00000077358.1	protein_coding	c.2019delG	p.Ala675fs
3	8321844	TC	T	frameshift_variant	HIGH	B4GALT3	ENSBTAG00000021897	ENSBTAT00000067454.1	protein_coding	c.80delC	p.Ser27fs
3	109960385	CGG	CGGG	frameshift_variant	HIGH	AGO4	ENSBTAG00000015220	ENSBTAT00000020250.6	protein_coding	c.1235_1236insC	p.Arg413fs
3	33092700	TTTCCTT	TTT	frameshift_variant	HIGH	RBM15	ENSBTAG00000012555	ENSBTAT00000052066.3	protein_coding	c.2743_2746delAAGG	p.Glu916fs
3	14932534	C	CTG	frameshift_variant	HIGH	ENSBTAG00000045596	ENSBTAG00000045596	ENSBTAT00000065433.2	protein_coding	c.2117_2118insTG	p.Thr707fs
3	19757035	ATCTC	ATC	frameshift_variant	HIGH	PRUNE1	ENSBTAG00000015336	ENSBTAT00000078005.1	protein_coding	c.277_278delGA	p.Glu93fs
4	27819136	ACGCG	ACG	frameshift_variant	HIGH	TWIST1	ENSBTAG00000046922	ENSBTAT00000065629.2	protein_coding	c.594_595delCG	p.Ala199fs
4	83911413	TC	T	frameshift_variant	HIGH	ENSBTAG00000006152	ENSBTAG00000006152	ENSBTAT00000008092.4	protein_coding	c.384delG	p.Ile129fs
5	111736854	TGTGGTG	TGTG	splice_donor_variant&splice_region_variant&intron_variant	HIGH	SGSM3	ENSBTAG00000009624	ENSBTAT00000012674.6	protein_coding	c.1359+1_1359+3delGTG
5	24061493	GTCT	GT	frameshift_variant	HIGH	PLXNC1	ENSBTAG00000011245	ENSBTAT00000068848.1	protein_coding	c.4345_4346delCT	p.Leu1449fs
5	115619149	AGGG	AGG	frameshift_variant	HIGH	KIAA0930	ENSBTAG00000006776	ENSBTAT00000084341.1	protein_coding	c.1269delC	p.Pro424fs
5	34928995	AG	A	frameshift_variant	HIGH	ANO6	ENSBTAG00000002902	ENSBTAT00000073921.1	protein_coding	c.1122delC	p.Trp375fs
5	75282829	ATTT	ATT	frameshift_variant	HIGH	NCF4	ENSBTAG00000007531	ENSBTAT00000009911.5	protein_coding	c.765delT	p.Phe255fs
5	115730469	GTTTT	GTTTTT	frameshift_variant	HIGH	FAM118A	ENSBTAG00000010590	ENSBTAT00000080719.1	protein_coding	c.901dupT	p.Ser301fs
6	110859309	ACCC	ACC	frameshift_variant	HIGH	FAM200B	ENSBTAG00000055011	ENSBTAT00000081648.1	protein_coding	c.1652delC	p.Pro551fs
6	25919735	CTTTT	CTT	frameshift_variant	HIGH	ENSBTAG00000024578	ENSBTAG00000024578	ENSBTAT00000034217.4	protein_coding	c.223_224delAA	p.Arg76fs
6	60920856	GTT	GT	frameshift_variant	HIGH	ENSBTAG00000051279	ENSBTAG00000051279	ENSBTAT00000082998.1	protein_coding	c.59delA	p.Gln20fs
6	43384334	TCA	T	frameshift_variant	HIGH	PPARGC1A	ENSBTAG00000017024	ENSBTAT00000022636.4	protein_coding	c.2363_2364delTG	p.Leu788fs
6	72374032	AGG	A	frameshift_variant	HIGH	POLR2B	ENSBTAG00000019366	ENSBTAT00000025800.5	protein_coding	c.448_449delGG	p.Gly150fs
6	108807009	TC	T	frameshift_variant	HIGH	BOD1L1	ENSBTAG00000004316	ENSBTAT00000033704.5	protein_coding	c.7735delG	p.Glu2579fs
6	6030209	AC	A	frameshift_variant	HIGH	USP53	ENSBTAG00000010350	ENSBTAT00000049054.4	protein_coding	c.1545delG	p.Cys516fs
6	11101066	CCT	CCTCT	frameshift_variant	HIGH	ENSBTAG00000050010	ENSBTAG00000050010	ENSBTAT00000076850.1	protein_coding	c.243_244insAG	p.His83fs
6	117650524	TC	T	frameshift_variant	HIGH	ATP5ME	ENSBTAG00000017496	ENSBTAT00000085274.1	protein_coding	c.122delC	p.Ser41fs
6	110858137	GAAAA	GAAA	frameshift_variant	HIGH	FAM200B	ENSBTAG00000055011	ENSBTAT00000081648.1	protein_coding	c.481delA	p.Met161fs
6	113356407	CAAAAAA	CAAAAAAA	frameshift_variant	HIGH	KIAA0232	ENSBTAG00000019427	ENSBTAT00000025878.6	protein_coding	c.1645dupA	p.Ser549fs
6	90827196	CTTTT	CTTTTT	frameshift_variant&splice_region_variant	HIGH	SDAD1	ENSBTAG00000007639	ENSBTAT00000007240.6	protein_coding	c.780_780+1insA	p.Leu262fs
7	95036135	ACCCCCCC	ACCCCCCCC	frameshift_variant	HIGH	RHOBTB3	ENSBTAG00000004413	ENSBTAT00000080085.1	protein_coding	c.497dupC	p.Pro167fs
7	5874063	GTT	GT	frameshift_variant	HIGH	OCEL1	ENSBTAG00000011135	ENSBTAT00000047416.3	protein_coding	c.182delA	p.Glu61fs
7	62317469	GAAAA	GAAAAA	frameshift_variant&splice_region_variant	HIGH	TNIP1	ENSBTAG00000012671	ENSBTAT00000016836.6	protein_coding	c.398_399insT	p.Ser134fs
7	16670411	CC	CCAC	frameshift_variant	HIGH	MAP2K7	ENSBTAG00000010639	ENSBTAT00000014063.6	protein_coding	c.1451_1452insAC	p.Thr486fs
7	27368601	TGAG	TGAGAG	frameshift_variant	HIGH	GRAMD2B	ENSBTAG00000014974	ENSBTAT00000067925.1	protein_coding	c.1173_1174insCT	p.Lys393fs
7	43413074	GCCC	GCCCC	frameshift_variant	HIGH	ELANE	ENSBTAG00000046188	ENSBTAT00000064480.2	protein_coding	c.409dupC	p.Arg137fs
7	59397191	CTGTG	CTG	frameshift_variant	HIGH	SPINK5	ENSBTAG00000019140	ENSBTAT00000025479.6	protein_coding	c.3207_3208delTG	p.Cys1069fs
7	22804198	CAAA	CA	frameshift_variant	HIGH	FNIP1	ENSBTAG00000025443	ENSBTAT00000083520.1	protein_coding	c.2648_2649delAA	p.Lys883fs
7	7715360	GCCCCC	GCCC	frameshift_variant	HIGH	WIZ	ENSBTAG00000010450	ENSBTAT00000087048.1	protein_coding	c.1607_1608delCC	p.Pro536fs
7	43564445	CCACA	CCA	frameshift_variant	HIGH	ARHGAP45	ENSBTAG00000020772	ENSBTAT00000027682.5	protein_coding	c.176_177delCA	p.Thr59fs
7	16670795	GTCTCTCTCTCTCTCTCT	GTCTCTCTCTCTCTCTCTCT	frameshift_variant	HIGH	MAP2K7	ENSBTAG00000010639	ENSBTAT00000014063.6	protein_coding	c.1850_1851dupCT	p.Ile619fs
7	45790214	CTTT	CTT	frameshift_variant	HIGH	TCF7	ENSBTAG00000001002	ENSBTAT00000076232.1	protein_coding	c.18delT	p.Phe6fs
7	22051375	AT	ATT	frameshift_variant	HIGH	SLC22A5	ENSBTAG00000000668	ENSBTAT00000082410.1	protein_coding	c.618_619insA	p.Ile207fs
7	68309404	GAA	GA	frameshift_variant	HIGH	TIMD4	ENSBTAG00000013185	ENSBTAT00000017547.4	protein_coding	c.358delT	p.Phe120fs
8	53410681	TTCT	TT	frameshift_variant	HIGH	ENSBTAG00000017734	ENSBTAG00000017734	ENSBTAT00000064443.2	protein_coding	c.6118_6119delCT	p.Leu2040fs
8	99718303	TTGTGTGTGTGTGTGTGTGTGTG	TTGTGTGTGTGTGTGTGTG	frameshift_variant&stop_lost	HIGH	PALM2	ENSBTAG00000014471	ENSBTAT00000082476.1	protein_coding	c.4001_4004delTGTG	p.Val1334fs
8	78673376	CATTTATTTA	CATTTA	frameshift_variant	HIGH	ENSBTAG00000050767	ENSBTAG00000050767	ENSBTAT00000085048.1	protein_coding	c.340_343delTTTA	p.Phe114fs
8	76063658	CTT	CT	frameshift_variant	HIGH	ENSBTAG00000053396	ENSBTAG00000053396	ENSBTAT00000076331.1	protein_coding	c.1291delT	p.Ser431fs
9	87052212	CACTTAC	CAC	splice_donor_variant&splice_region_variant&intron_variant	HIGH	ULBP21	ENSBTAG00000047902	ENSBTAT00000064751.2	protein_coding	c.667+1_667+4delGTAA
9	62636726	TTCT	TT	frameshift_variant	HIGH	ZNF292	ENSBTAG00000046612	ENSBTAT00000064161.2	protein_coding	c.3792_3793delAG	p.Glu1265fs
9	96022337	TACA	TA	frameshift_variant	HIGH	WTAP	ENSBTAG00000007974	ENSBTAT00000010484.6	protein_coding	c.764_765delCA	p.Thr255fs
9	83076289	TG	T	frameshift_variant	HIGH	FBXO30	ENSBTAG00000005376	ENSBTAT00000007075.4	protein_coding	c.317delC	p.Ser106fs
9	22029504	AT	A	frameshift_variant	HIGH	IBTK	ENSBTAG00000026716	ENSBTAT00000038116.5	protein_coding	c.3028delA	p.Ile1010fs
10	44921551	G	GA	splice_acceptor_variant&splice_donor_variant&intron_variant	HIGH	NID2	ENSBTAG00000021945	ENSBTAT00000029257.6	protein_coding	c.1081-1_1081insT
10	77059305	A	AG	frameshift_variant	HIGH	CHURC1	ENSBTAG00000003469	ENSBTAT00000071144.1	protein_coding	c.419_420insG	p.Asn140fs
10	100258734	GGGTAAG	GG	splice_donor_variant&splice_region_variant&intron_variant	HIGH	ZC3H14	ENSBTAG00000030453	ENSBTAT00000086942.1	protein_coding	c.79+1_79+5delGTAAG
10	36905257	TACA	TA	splice_acceptor_variant&splice_region_variant&intron_variant	HIGH	RTF1	ENSBTAG00000001671	ENSBTAT00000002191.6	protein_coding	c.1495-3_1495-2delCA
10	25655246	AGG	A	frameshift_variant	HIGH	SALL2	ENSBTAG00000013249	ENSBTAT00000046889.4	protein_coding	c.471_472delGG	p.Glu158fs
10	48130582	AATAT	AAT	frameshift_variant	HIGH	VPS13C	ENSBTAG00000038920	ENSBTAT00000061287.3	protein_coding	c.4252_4253delAT	p.Met1418fs
10	45390320	CTTTT	CTTT	frameshift_variant&splice_region_variant	HIGH	ZNF609	ENSBTAG00000015808	ENSBTAT00000020995.6	protein_coding	c.2214delA	p.Lys739fs
10	45895405	ACCCC	ACCCCC	frameshift_variant	HIGH	CIAO2A	ENSBTAG00000002012	ENSBTAT00000002607.3	protein_coding	c.438dupC	p.Asn147fs
10	88061349	GA	GAA	frameshift_variant	HIGH	ANGEL1	ENSBTAG00000019454	ENSBTAT00000025915.5	protein_coding	c.617_618insT	p.Pro207fs
10	23012377	C	CA	frameshift_variant	HIGH	ENSBTAG00000038544	ENSBTAG00000038544	ENSBTAT00000054081.3	protein_coding	c.162_163insA	p.Ser55fs
11	101452032	CAA	CAAAAAAA	frameshift_variant	HIGH	FAM78A	ENSBTAG00000004542	ENSBTAT00000005969.6	protein_coding	c.981_982insTTTTT	p.Leu328fs
11	46898053	GCACACA	GCACA	splice_acceptor_variant&splice_region_variant&intron_variant	HIGH	PSD4	ENSBTAG00000019072	ENSBTAT00000066536.1	protein_coding	c.2529-3_2529-2delCA
11	4056397	GCTCTC	GCTC	frameshift_variant	HIGH	KIAA1211L	ENSBTAG00000054686	ENSBTAT00000067048.1	protein_coding	c.2359_2360delGA	p.Ser788fs
11	7241924	CCCAGCCAGCC	CCCAGCC	frameshift_variant	HIGH	SLC9A4	ENSBTAG00000024075	ENSBTAT00000033196.5	protein_coding	c.159_162delAGCC	p.Ala54fs
11	10612115	ATTT	ATT	frameshift_variant	HIGH	TET3	ENSBTAG00000022381	ENSBTAT00000067050.1	protein_coding	c.2255delA	p.Ile753fs
11	103817577	ACCCCCCCC	ACCCCCCC	frameshift_variant	HIGH	GPSM1	ENSBTAG00000018799	ENSBTAT00000025023.5	protein_coding	c.332delC	p.Pro111fs
11	31113318	T	TA,TAAG	frameshift_variant	HIGH	ENSBTAG00000027015	ENSBTAG00000027015	ENSBTAT00000038679.5	protein_coding	c.529_530insT	p.His177fs
11	44848778	TGG	TGGG	frameshift_variant	HIGH	ENSBTAG00000054241	ENSBTAG00000054241	ENSBTAT00000078774.1	protein_coding	c.354_355insC	p.Ser120fs
12	37397884	GAAAAAA	GAAAAAAA	frameshift_variant	HIGH	ENSBTAG00000049928	ENSBTAG00000049928	ENSBTAT00000074886.1	protein_coding	c.193dupA	p.Met65fs
12	86209326	GA	GAA	frameshift_variant&splice_region_variant	HIGH	TUBGCP3	ENSBTAG00000044184	ENSBTAT00000061427.3	protein_coding	c.507_507+1insT	p.Asn170fs
12	75029790	TTCTCTCTCTCTCTC	TTCTCTCTCTCTCTCTC	frameshift_variant	HIGH	IPO5	ENSBTAG00000039374	ENSBTAT00000061564.3	protein_coding	c.11_12dupTC	p.Thr5fs
12	2448376	AC	A	frameshift_variant	HIGH	DIAPH3	ENSBTAG00000012443	ENSBTAT00000061079.3	protein_coding	c.2179delC	p.Leu727fs
12	74517163	CAAAAAA	CAAAAAAA	frameshift_variant	HIGH	MBNL2	ENSBTAG00000018313	ENSBTAT00000070285.1	protein_coding	c.274dupA	p.Thr92fs
12	15228900	CG	C	frameshift_variant	HIGH	ENSBTAG00000045689	ENSBTAG00000045689	ENSBTAT00000064261.2	protein_coding	c.720delG	p.Pro241fs
13	54037704	CA	CAA	frameshift_variant	HIGH	ZGPAT	ENSBTAG00000007498	ENSBTAT00000009860.6	protein_coding	c.1532_1533insT	p.Glu512fs
13	53802995	AAC	A	frameshift_variant	HIGH	RGS19	ENSBTAG00000021837	ENSBTAT00000073856.1	protein_coding	c.597_598delAC	p.Arg200fs
13	77139668	TGG	T	frameshift_variant	HIGH	ARFGEF2	ENSBTAG00000007120	ENSBTAT00000071698.1	protein_coding	c.2007_2008delGG	p.Glu670fs
13	57367828	CG	C	frameshift_variant	HIGH	TUBB1	ENSBTAG00000018785	ENSBTAT00000072363.1	protein_coding	c.58delC	p.Arg20fs
13	51267235	TCCCCCC	TCCCCCCC	frameshift_variant	HIGH	ENSBTAG00000050318	ENSBTAG00000050318	ENSBTAT00000075222.1	protein_coding	c.115dupC	p.His39fs
13	58947140	ACC	AC	frameshift_variant	HIGH	BMP7	ENSBTAG00000015362	ENSBTAT00000060945.3	protein_coding	c.693delC	p.Ser232fs
13	64295251	CAAA	CAA	frameshift_variant	HIGH	MYH7B	ENSBTAG00000003512	ENSBTAT00000073380.1	protein_coding	c.2337delA	p.Gly780fs
13	77351736	AGTGTG	AGTG	frameshift_variant	HIGH	ZNFX1	ENSBTAG00000020166	ENSBTAT00000026859.3	protein_coding	c.3817_3818delCA	p.Thr1274fs
13	74700576	GA	G	frameshift_variant&splice_region_variant	HIGH	ZNF335	ENSBTAG00000010130	ENSBTAT00000061303.3	protein_coding	c.3168delT	p.Pro1057fs
13	65012256	GAAA	GAA	frameshift_variant	HIGH	PHF20	ENSBTAG00000005571	ENSBTAT00000007321.6	protein_coding	c.773delA	p.Lys258fs
13	74562797	T	TC	splice_acceptor_variant&splice_donor_variant&intron_variant	HIGH	WFDC3	ENSBTAG00000016742	ENSBTAT00000022259.6	protein_coding	c.82-1_82insG
14	23078469	CTTTGTTT	CTTTGTTTGTTT	splice_acceptor_variant&intron_variant	HIGH	TGS1	ENSBTAG00000005898	ENSBTAT00000007749.5	protein_coding	c.1278-3_1278-2insGTTT
14	1144561	C	CCCGAT	frameshift_variant	HIGH	GSDMD	ENSBTAG00000021474	ENSBTAT00000087110.1	protein_coding	c.154_155insATCGG	p.Arg52fs
14	3122359	CCACAC	CCAC	frameshift_variant	HIGH	AGO2	ENSBTAG00000001579	ENSBTAT00000002068.6	protein_coding	c.1333_1334delAC	p.Thr445fs
14	66016610	AACAGTACAGTA	AACAGTA	frameshift_variant	HIGH	NIPAL2	ENSBTAG00000018206	ENSBTAT00000024232.5	protein_coding	c.520_524delCAGTA	p.Gln174fs
14	892876	CTATA	CTA	frameshift_variant	HIGH	PLEC	ENSBTAG00000011922	ENSBTAT00000082561.1	protein_coding	c.11484_11485delTA	p.Tyr3828fs
14	24990187	GCCCC	GCCC	frameshift_variant&splice_region_variant	HIGH	TOX	ENSBTAG00000004954	ENSBTAT00000006516.6	protein_coding	c.840delG	p.Gly281fs
15	17533076	CTGTG	CTG	frameshift_variant	HIGH	RAB39A	ENSBTAG00000018246	ENSBTAT00000024288.5	protein_coding	c.605_606delTG	p.Val202fs
15	63330826	TTGTGT	TTGT	frameshift_variant	HIGH	ENSBTAG00000049128	ENSBTAG00000049128	ENSBTAT00000070248.1	protein_coding	c.305_306delAC	p.Thr103fs
15	22378862	CT	C	frameshift_variant	HIGH	PIH1D2	ENSBTAG00000005156	ENSBTAT00000006791.5	protein_coding	c.654delA	p.Ile218fs
15	72570288	CTTT	CT	frameshift_variant	HIGH	ENSBTAG00000051591	ENSBTAG00000051591	ENSBTAT00000075966.1	protein_coding	c.409_410delTT	p.Leu137fs
15	40734291	AGGGG	AGGG	frameshift_variant&splice_region_variant	HIGH	DKK3	ENSBTAG00000004275	ENSBTAT00000079377.1	protein_coding	c.951delG	p.Asn318fs
15	46464743	GCCCCC	GCCCC	frameshift_variant&splice_region_variant	HIGH	RRP8	ENSBTAG00000000697	ENSBTAT00000039795.5	protein_coding	c.641delC	p.Pro214fs
15	54416174	ACCCCC	ACCCCCC	splice_acceptor_variant&splice_donor_variant&intron_variant	HIGH	SLCO2B1	ENSBTAG00000015596	ENSBTAT00000020716.6	protein_coding	c.1374dupC
16	76054637	TC	T	frameshift_variant&splice_region_variant	HIGH	ASPM	ENSBTAG00000007860	ENSBTAT00000010340.6	protein_coding	c.3240delG	p.Lys1081fs
16	71181761	CTTTTTTTTTTT	CTTTTTTTTTT	frameshift_variant&stop_lost	HIGH	PPP2R5A	ENSBTAG00000000754	ENSBTAT00000038491.5	protein_coding	c.1469delA	p.Ter490fs
16	3073906	GCACACACACACAC	GCACACACACACACAC	frameshift_variant	HIGH	ENSBTAG00000018774	ENSBTAG00000018774	ENSBTAT00000049041.2	protein_coding	c.394_395insGT	p.Thr137fs
16	37191372	CTT	CTTT	frameshift_variant&splice_region_variant	HIGH	F5	ENSBTAG00000017722	ENSBTAT00000023573.6	protein_coding	c.1710_1711insA	p.Asn571fs
16	62077343	GAAA	GAA	frameshift_variant	HIGH	KIAA1614	ENSBTAG00000006260	ENSBTAT00000008215.5	protein_coding	c.2922delA	p.Glu975fs
16	70739309	CAAAAA	CAAAAAA	frameshift_variant	HIGH	SPATA45	ENSBTAG00000010016	ENSBTAT00000013209.5	protein_coding	c.139dupA	p.Arg47fs
16	70918502	AGGG	AGG	splice_acceptor_variant&splice_donor_variant&intron_variant	HIGH	FAM71A	ENSBTAG00000052787	ENSBTAT00000072972.1	pseudogene	n.1108+1delC
16	32424359	TGGGGGGGG	TGGGGGGGGGG,TGGGGGGGGG	frameshift_variant	HIGH	COX20	ENSBTAG00000033136	ENSBTAT00000047077.2	protein_coding	c.7_8insC	p.Asn6fs
16	57244727	CAA	CAAA	frameshift_variant	HIGH	COP1	ENSBTAG00000031385	ENSBTAT00000081189.1	protein_coding	c.2186_2187insT	p.Cys730fs
16	66212896	AGG	AG	frameshift_variant	HIGH	SWT1	ENSBTAG00000004492	ENSBTAT00000061295.3	protein_coding	c.1809delG	p.Thr605fs
17	52967433	G	GA	frameshift_variant	HIGH	ZCCHC8	ENSBTAG00000006114	ENSBTAT00000008035.6	protein_coding	c.2105_2106insA	p.Ser702fs
17	69477558	ATT	ATTT	frameshift_variant	HIGH	SEC14L6	ENSBTAG00000049253	ENSBTAT00000068374.1	protein_coding	c.1185_1186insA	p.Asn396fs
17	71118699	AC	ACC	frameshift_variant&stop_lost&splice_region_variant	HIGH	ENSBTAG00000048832	ENSBTAG00000048832	ENSBTAT00000080868.1	protein_coding	c.792dupC	p.Ter265fs
17	40336939	AC	ACTC	frameshift_variant	HIGH	ETFDH	ENSBTAG00000016679	ENSBTAT00000067848.1	protein_coding	c.622_623insGA	p.Gln209fs
17	44464310	GAAA	GA	frameshift_variant	HIGH	GOLGA3	ENSBTAG00000009755	ENSBTAT00000012863.5	protein_coding	c.3854_3855delAA	p.Lys1285fs
17	69831813	TCC	T	frameshift_variant	HIGH	MORC2	ENSBTAG00000009963	ENSBTAT00000013140.5	protein_coding	c.575_576delGG	p.Arg192fs
17	72371147	C	CCA	frameshift_variant	HIGH	P2RX6	ENSBTAG00000019244	ENSBTAT00000025626.6	protein_coding	c.1152_1153insCA	p.Val385fs
17	18248088	GTCT	GT	frameshift_variant	HIGH	RAB33B	ENSBTAG00000003208	ENSBTAT00000004165.5	protein_coding	c.480_481delAG	p.Asp161fs
17	70983903	CTTTTT	CTTT	frameshift_variant	HIGH	ZNF280B	ENSBTAG00000001005	ENSBTAT00000001332.5	protein_coding	c.225_226delAA	p.Arg77fs
17	72701406	CGGG	CGG	frameshift_variant	HIGH	ENSBTAG00000048885	ENSBTAG00000048885	ENSBTAT00000076062.1	protein_coding	c.201delC	p.Pro68fs
17	69792234	TGGGG	TGGGGG	frameshift_variant	HIGH	OSBP2	ENSBTAG00000019146	ENSBTAT00000085060.1	protein_coding	c.3052dupG	p.Ala1018fs
17	7567310	TTAAATA	TTA	frameshift_variant	HIGH	DCLK2	ENSBTAG00000008098	ENSBTAT00000069170.1	protein_coding	c.2393_2396delTATT	p.Phe799fs
17	19123156	ATTTTTT	ATTTTTTT	frameshift_variant	HIGH	ENSBTAG00000055067	ENSBTAG00000055067	ENSBTAT00000075333.1	protein_coding	c.876_877insA	p.Leu295fs
17	69379281	TCCCCCCC	TCCCCCC	frameshift_variant	HIGH	RNF215	ENSBTAG00000003394	ENSBTAT00000068852.1	protein_coding	c.1256delG	p.Gly421fs
17	70322543	TCCCCCCC	TCCCCCC	frameshift_variant	HIGH	SFI1	ENSBTAG00000008996	ENSBTAT00000081845.1	protein_coding	c.4124delC	p.Pro1375fs
17	55740688	G	GCCA	stop_lost&disruptive_inframe_insertion&splice_region_variant	HIGH	CIT	ENSBTAG00000008963	ENSBTAT00000079495.1	protein_coding	c.6218_6219insCCA	p.Ter2073delinsCysGln
18	60528557	ATTT	ATTTT	frameshift_variant	HIGH	ENSBTAG00000051088	ENSBTAG00000051088	ENSBTAT00000083839.1	protein_coding	c.207_208insA	p.Phe71fs
18	62971593	AGGGG	AGGG	frameshift_variant&splice_region_variant	HIGH	ENSBTAG00000038797	ENSBTAG00000038797	ENSBTAT00000052297.3	protein_coding	c.127delG	p.Ala43fs
18	35734326	CGTGT	CGT	frameshift_variant	HIGH	SMPD3	ENSBTAG00000009639	ENSBTAT00000012702.5	protein_coding	c.11_12delAC	p.Thr5fs
18	48186038	TCC	TC	frameshift_variant	HIGH	PSMD8	ENSBTAG00000031641	ENSBTAT00000044859.3	protein_coding	c.34delC	p.Thr12fs
18	26294699	GCCCCC	GCCCCCC	frameshift_variant	HIGH	NDRG4	ENSBTAG00000003894	ENSBTAT00000085690.1	protein_coding	c.1122dupC	p.Cys375fs
18	62309675	C	CT	frameshift_variant	HIGH	PPP1R12C	ENSBTAG00000017847	ENSBTAT00000066475.1	protein_coding	c.2011_2012insT	p.Gln671fs
18	51751403	ATTTT	ATT	frameshift_variant	HIGH	XRCC1	ENSBTAG00000016268	ENSBTAT00000021640.6	protein_coding	c.385_386delAA	p.Lys129fs
18	53855903	CG	C	frameshift_variant&splice_region_variant	HIGH	FKRP	ENSBTAG00000050243	ENSBTAT00000076842.1	protein_coding	c.282delG	p.Arg95fs
18	61578828	CGTGTGT	CGTGT	frameshift_variant	HIGH	MYADM	ENSBTAG00000018152	ENSBTAT00000024157.5	protein_coding	c.863_864delGT	p.Cys288fs
18	53359047	CTT	CTTT	frameshift_variant&splice_region_variant	HIGH	SYMPK	ENSBTAG00000012101	ENSBTAT00000016048.6	protein_coding	c.2546_2547insA	p.Gly850fs
18	53350956	CTGTGT	CTGT	frameshift_variant	HIGH	SYMPK	ENSBTAG00000012101	ENSBTAT00000016048.6	protein_coding	c.3749_3750delAC	p.Thr1251fs
18	63301815	CT	C	frameshift_variant	HIGH	TARM1	ENSBTAG00000045861	ENSBTAT00000080041.1	protein_coding	c.705delT	p.Met237fs
19	29604632	GCC	GC	splice_acceptor_variant&splice_donor_variant&intron_variant	HIGH	MYH3	ENSBTAG00000011803	ENSBTAT00000001120.6	protein_coding	c.4911+1delG
19	51720781	AGG	AG	splice_acceptor_variant&splice_donor_variant&intron_variant	HIGH	RPTOR	ENSBTAG00000002883	ENSBTAT00000003739.6	protein_coding	c.2550+1delC
19	10883812	GTTTTTT	GTTTTTTT	frameshift_variant	HIGH	RNFT1	ENSBTAG00000009747	ENSBTAT00000061323.3	protein_coding	c.1105_1106insA	p.Thr371fs
19	49772672	ACCCC	ACCC	frameshift_variant	HIGH	TBCD	ENSBTAG00000015414	ENSBTAT00000055015.3	protein_coding	c.3515delG	p.Gly1173fs
19	20117830	CGAGAG	CGAG	frameshift_variant	HIGH	SUPT6H	ENSBTAG00000009036	ENSBTAT00000068168.1	protein_coding	c.3037_3038delAG	p.Ser1013fs
19	39388171	CGGG	CG	frameshift_variant	HIGH	CWC25	ENSBTAG00000030591	ENSBTAT00000034838.4	protein_coding	c.842_843delCC	p.Arg282fs
19	55941613	GCT	G	frameshift_variant	HIGH	RECQL5	ENSBTAG00000011715	ENSBTAT00000015555.6	protein_coding	c.1327_1328delCT	p.Leu443fs
19	37870282	GAA	GA	frameshift_variant	HIGH	HOXB9	ENSBTAG00000054623	ENSBTAT00000072120.1	protein_coding	c.605delA	p.Lys202fs
19	56041360	GCCC	GCCCC	frameshift_variant	HIGH	CASKIN2	ENSBTAG00000007220	ENSBTAT00000009497.6	protein_coding	c.3151dupC	p.Leu1051fs
19	44888570	CGGGGGGG	CGGGGGGGG	frameshift_variant	HIGH	FMNL1	ENSBTAG00000004196	ENSBTAT00000066360.1	protein_coding	c.3003dupG	p.Arg1002fs
19	56318934	TCGCG	TCG	frameshift_variant	HIGH	NT5C	ENSBTAG00000011527	ENSBTAT00000015317.4	protein_coding	c.545_546delCG	p.Ala182fs
20	58665870	CGTGT	CGT	frameshift_variant	HIGH	TRIO	ENSBTAG00000005514	ENSBTAT00000061086.3	protein_coding	c.6311_6312delAC	p.Thr2105fs
20	9405550	TAAAA	TAA	frameshift_variant	HIGH	MAP1B	ENSBTAG00000001961	ENSBTAT00000086667.1	protein_coding	c.7325_7326delTT	p.Leu2443fs
20	12450054	GGTGGTGTG	GGTG	frameshift_variant	HIGH	MAST4	ENSBTAG00000025964	ENSBTAT00000036805.5	protein_coding	c.4372_4376delCACAC	p.Thr1459fs
20	14503986	GCTTACTTA	GCTTA	splice_acceptor_variant&splice_donor_variant&splice_region_variant&intron_variant&non_coding_transcript_exon_variant	HIGH	ENSBTAG00000033897	ENSBTAG00000033897	ENSBTAT00000048096.3	pseudogene	n.383_384-2delTAAG
21	30320506	CGGG	CG	frameshift_variant&splice_region_variant	HIGH	ADAMTS7	ENSBTAG00000001396	ENSBTAT00000086844.1	protein_coding	c.702_703delGG	p.Glu235fs
21	45397282	CAAAAAA	CAAAAAAAA	frameshift_variant	HIGH	PRORP	ENSBTAG00000009682	ENSBTAT00000012771.6	protein_coding	c.716_717dupAA	p.Val240fs
21	33838384	TTCTCTCTCTC	TTCTCTCTC	frameshift_variant	HIGH	SCAMP2	ENSBTAG00000005844	ENSBTAT00000069956.1	protein_coding	c.908_909delTC	p.Leu303fs
21	27882972	AG	A	frameshift_variant	HIGH	ENSBTAG00000025764	ENSBTAG00000025764	ENSBTAT00000010618.6	protein_coding	c.54delC	p.Phe19fs
22	16616980	C	CT	frameshift_variant	HIGH	ENSBTAG00000053176	ENSBTAG00000053176	ENSBTAT00000068041.1	protein_coding	c.22_23insT	p.Arg8fs
22	43372210	TTCTC	TTC	frameshift_variant	HIGH	SLMAP	ENSBTAG00000021164	ENSBTAT00000080167.1	protein_coding	c.790_791delGA	p.Lys265fs
22	47672108	TG	T	frameshift_variant	HIGH	DCP1A	ENSBTAG00000010863	ENSBTAT00000014415.5	protein_coding	c.446delG	p.Cys149fs
22	48135555	TC	T	frameshift_variant	HIGH	NEK4	ENSBTAG00000004749	ENSBTAT00000006234.5	protein_coding	c.679delC	p.Gln227fs
22	50946215	CT	C	frameshift_variant	HIGH	QRICH1	ENSBTAG00000018924	ENSBTAT00000025183.4	protein_coding	c.451delT	p.Ser151fs
22	53204467	GAA	G	frameshift_variant	HIGH	ENSBTAG00000031355	ENSBTAG00000031355	ENSBTAT00000044432.2	protein_coding	c.839_840delAA	p.Glu280fs
22	53203937	T	TAC	frameshift_variant	HIGH	ENSBTAG00000031355	ENSBTAG00000031355	ENSBTAT00000044432.2	protein_coding	c.308_309insAC	p.Met103fs
22	16375116	G	GC	frameshift_variant	HIGH	ENSBTAG00000052626	ENSBTAG00000052626	ENSBTAT00000086521.1	protein_coding	c.1527_1528insG	p.Pro510fs
23	24701794	C	CAA	frameshift_variant	HIGH	MCM3	ENSBTAG00000010721	ENSBTAT00000081717.1	protein_coding	c.1228_1229insTT	p.Arg410fs
23	42675808	GGAGAGAGAG	GGAGAGAG	frameshift_variant	HIGH	CD83	ENSBTAG00000050334	ENSBTAT00000071630.1	protein_coding	c.70_71delCT	p.Leu26fs
24	2295725	GCCC	GCCCC	frameshift_variant	HIGH	MBP	ENSBTAG00000022890	ENSBTAT00000075974.1	protein_coding	c.232dupC	p.Leu78fs
24	35561790	AG	AGG	frameshift_variant	HIGH	TYMS	ENSBTAG00000007003	ENSBTAT00000009214.4	protein_coding	c.878dupG	p.Ser293fs
25	32763075	CTTT	CTTTT	splice_acceptor_variant&splice_donor_variant&intron_variant	HIGH	NCF1	ENSBTAG00000003305	ENSBTAT00000004279.4	protein_coding	c.501+1_502-1insA
25	37790851	CGGG	CGGGG	frameshift_variant	HIGH	TECPR1	ENSBTAG00000051678	ENSBTAT00000072906.1	protein_coding	c.2940dupG	p.Leu981fs
25	38507007	TTCTCTC	TTCTC	frameshift_variant	HIGH	ZNF12	ENSBTAG00000039782	ENSBTAT00000053303.3	protein_coding	c.1868_1869delGA	p.Lys625fs
25	33734902	TCC	TC	frameshift_variant	HIGH	FZD9	ENSBTAG00000051341	ENSBTAT00000079469.1	protein_coding	c.484delG	p.Gly162fs
25	41804757	ACCCC	ACCC	frameshift_variant	HIGH	ADAP1	ENSBTAG00000015952	ENSBTAT00000086231.1	protein_coding	c.1550delC	p.Pro517fs
25	33728964	TA	T	frameshift_variant	HIGH	FZD9	ENSBTAG00000051341	ENSBTAT00000079469.1	protein_coding	c.1563delT	p.Lys522fs
25	1364326	TG	TGG	frameshift_variant	HIGH	NUBP2	ENSBTAG00000016561	ENSBTAT00000076539.1	protein_coding	c.53dupG	p.Cys18fs
26	814963	TG	T	frameshift_variant	HIGH	IPMK	ENSBTAG00000011197	ENSBTAT00000014872.6	protein_coding	c.972delG	p.Met324fs
26	37608770	TAAA	TAA	splice_acceptor_variant&splice_donor_variant&intron_variant	HIGH	PDZD8	ENSBTAG00000011401	ENSBTAT00000015152.5	protein_coding	c.2232+1delT
26	15185372	GCCCCCCC	GCCCCCCCC	frameshift_variant	HIGH	ASMTL	ENSBTAG00000046514	ENSBTAT00000063610.2	protein_coding	c.1726dupC	p.Arg576fs
26	22781196	GCCCCC	GCCCCCC	frameshift_variant	HIGH	LDB1	ENSBTAG00000005780	ENSBTAT00000073299.1	protein_coding	c.926_927insG	p.Ala311fs
27	37059195	GGTGTG	GGTG	frameshift_variant	HIGH	PLAT	ENSBTAG00000001244	ENSBTAT00000001642.6	protein_coding	c.697_698delCA	p.Thr234fs
27	14369809	GTT	GT	frameshift_variant	HIGH	RWDD4	ENSBTAG00000003081	ENSBTAT00000085801.1	protein_coding	c.437delA	p.Glu146fs
28	21754014	GTTT	GTTTT	frameshift_variant	HIGH	ENSBTAG00000036111	ENSBTAG00000036111	ENSBTAT00000050604.4	protein_coding	c.115_116insA	p.Thr40fs
28	4236475	AAGA	AA	frameshift_variant	HIGH	ENSBTAG00000012132	ENSBTAG00000012132	ENSBTAT00000016095.4	protein_coding	c.301_302delGA	p.Asp101fs
28	13150461	CCACA	CCA	frameshift_variant	HIGH	ZNF248	ENSBTAG00000013592	ENSBTAT00000025240.6	protein_coding	c.1422_1423delCA	p.His474fs
28	25945734	CT	CTT	frameshift_variant	HIGH	FAM241B	ENSBTAG00000016527	ENSBTAT00000074525.1	protein_coding	c.166dupT	p.Trp56fs
29	36973263	TGG	TG	frameshift_variant	HIGH	SNX19	ENSBTAG00000013076	ENSBTAT00000017386.6	protein_coding	c.1541delC	p.Thr515fs
29	45352769	GCCCCC	GCCCC	frameshift_variant	HIGH	TMEM134	ENSBTAG00000004786	ENSBTAT00000029973.5	protein_coding	c.755delG	p.Leu254fs
29	26414481	GCCC	GCCCC	frameshift_variant	HIGH	SAA3	ENSBTAG00000049589	ENSBTAT00000074568.1	protein_coding	c.420_421insG	p.Leu142fs
NKLS02000591.1	57774	GCCC	GCC	frameshift_variant	HIGH	ENSBTAG00000050566	ENSBTAG00000050566	ENSBTAT00000082503.1	protein_coding	c.656delC	p.Pro219fs
X	86932088	CAAA	CAA	splice_acceptor_variant&intron_variant	HIGH	HDAC6	ENSBTAG00000013244	ENSBTAT00000017618.6	protein_coding	c.2341-2delA
X	78021667	TAGA	TA	frameshift_variant	HIGH	PHKA1	ENSBTAG00000015848	ENSBTAT00000021068.5	protein_coding	c.1022_1023delGA	p.Arg341fs
X	119252937	CAGTTTA	CA	frameshift_variant	HIGH	KLHL15	ENSBTAG00000020561	ENSBTAT00000027396.5	protein_coding	c.261_265delGTTTA	p.Gln87fs
X	101946465	AAGAGAGAG	AAGAGAGAGAG	frameshift_variant	HIGH	CASK	ENSBTAG00000020136	ENSBTAT00000071329.1	protein_coding	c.581_582dupAG	p.Pro195fs
X	52394093	CAA	CAAAA	frameshift_variant	HIGH	TCEAL1	ENSBTAG00000049730	ENSBTAT00000087215.1	protein_coding	c.43_44dupAA	p.Pro18fs
X	102335557	CTGTGT	CTGT	frameshift_variant	HIGH	USP9X	ENSBTAG00000006242	ENSBTAT00000050390.4	protein_coding	c.5480_5481delAC	p.Thr1828fs
